# Supplementary material for: BiG-FAM: the biosynthetic gene cluster families database
Source: Nucleic Acids Res. 2020 Oct 3;49(D1):D490–7. doi: 10.1093/nar/gkaa812 (PMC7778980; doi:10.1093/nar/gkaa812)
Supplement: gkaa812_Supplemental_Files [file gkaa812_supplemental_files.zip]

Archive with 5 entries (5 files):
- supplementaries_captions.docx
- supplementary_figure_1.png
- supplementary_table_1.xls
- supplementary_table_2.xlsx
- supplementary_text_1.txt
