# Supplementary material for: BiG-FAM: the biosynthetic gene cluster families database
Source: Nucleic Acids Res. 2020 Oct 3;49(D1):D490–7. doi: 10.1093/nar/gkaa812 (PMC7778980; doi:10.1093/nar/gkaa812)
Supplement: gkaa812_Supplemental_Files [file gkaa812_supplemental_files.zip › supplementary_table_1.xls]

## Sheet: genomes_data
dataset	genome	BGC count	kingdom	phylum	class	order	family	genus	species	organism
isolate_archaeal	GCA_000006175.2	1	Archaea	Euryarchaeota	Methanococci	Methanococcales	Methanococcaceae	Methanococcus	Methanococcus voltae
isolate_archaeal	GCA_000006805.1	4	Archaea	Halobacterota	Halobacteria	Halobacteriales	Halobacteriaceae	Halobacterium	Halobacterium salinarum
isolate_archaeal	GCA_000007005.1	2	Archaea	Crenarchaeota	Thermoprotei	Sulfolobales	Sulfolobaceae	Sulfolobus_A	Sulfolobus_A solfataricus
isolate_archaeal	GCA_000007065.1	2	Archaea	Halobacterota	Methanosarcinia	Methanosarcinales	Methanosarcinaceae	Methanosarcina	Methanosarcina mazei
isolate_archaeal	GCA_000007185.1	0	Archaea	Euryarchaeota	Methanopyri	Methanopyrales	Methanopyraceae	Methanopyrus	Methanopyrus kandleri
isolate_archaeal	GCA_000007225.1	0	Archaea	Crenarchaeota	Thermoprotei	Thermoproteales	Thermoproteaceae	Pyrobaculum	Pyrobaculum aerophilum
isolate_archaeal	GCA_000007305.1	2	Archaea	Euryarchaeota	Thermococci	Thermococcales	Thermococcaceae	Pyrococcus	Pyrococcus furiosus
isolate_archaeal	GCA_000007345.1	2	Archaea	Halobacterota	Methanosarcinia	Methanosarcinales	Methanosarcinaceae	Methanosarcina	Methanosarcina acetivorans
isolate_archaeal	GCA_000008265.1	1	Archaea	Thermoplasmatota	Thermoplasmata	Thermoplasmatales	Thermoplasmataceae	Picrophilus	Picrophilus oshimae
isolate_archaeal	GCA_000008645.1	2	Archaea	Euryarchaeota	Methanobacteria	Methanobacteriales	Methanothermobacteriaceae	Methanothermobacter	Methanothermobacter thermautotrophicus
isolate_archaeal	GCA_000008665.1	1	Archaea	Halobacterota	Archaeoglobi	Archaeoglobales	Archaeoglobaceae	Archaeoglobus	Archaeoglobus fulgidus
isolate_archaeal	GCA_000009185.1	2	Archaea	Halobacterota	Halobacteria	Halobacteriales	Haloferacaceae	Haloquadratum	Haloquadratum walsbyi
isolate_archaeal	GCA_000009965.1	0	Archaea	Euryarchaeota	Thermococci	Thermococcales	Thermococcaceae	Thermococcus	Thermococcus kodakarensis
isolate_archaeal	GCA_000011005.1	2	Archaea	Halobacterota	Methanocellia	Methanocellales	Methanocellaceae	Methanocella	Methanocella paludicola
isolate_archaeal	GCA_000011085.1	2	Archaea	Halobacterota	Halobacteria	Halobacteriales	Haloarculaceae	Haloarcula	Haloarcula marismortui
isolate_archaeal	GCA_000011105.1	0	Archaea	Euryarchaeota	Thermococci	Thermococcales	Thermococcaceae	Pyrococcus	Pyrococcus horikoshii
isolate_archaeal	GCA_000011125.1	0	Archaea	Crenarchaeota	Thermoprotei	Desulfurococcales	Acidilobaceae	Aeropyrum	Aeropyrum pernix
isolate_archaeal	GCA_000011185.1	0	Archaea	Thermoplasmatota	Thermoplasmata	Thermoplasmatales	Thermoplasmataceae	Thermoplasma	Thermoplasma volcanium
isolate_archaeal	GCA_000011205.1	1	Archaea	Crenarchaeota	Thermoprotei	Sulfolobales	Sulfolobaceae	Sulfurisphaera	Sulfurisphaera tokodaii
isolate_archaeal	GCA_000011585.1	1	Archaea	Euryarchaeota	Methanococci	Methanococcales	Methanococcaceae	Methanococcus	Methanococcus maripaludis
isolate_archaeal	GCA_000012285.1	3	Archaea	Crenarchaeota	Thermoprotei	Sulfolobales	Sulfolobaceae	Sulfolobus	Sulfolobus acidocaldarius
isolate_archaeal	GCA_000012545.1	0	Archaea	Euryarchaeota	Methanobacteria	Methanobacteriales	Methanobacteriaceae	Methanosphaera	Methanosphaera stadtmanae
isolate_archaeal	GCA_000013445.1	1	Archaea	Halobacterota	Methanomicrobia	Methanomicrobiales	Methanospirillaceae	Methanospirillum	Methanospirillum hungatei
isolate_archaeal	GCA_000013725.1	1	Archaea	Halobacterota	Methanosarcinia	Methanosarcinales	Methanosarcinaceae	Methanococcoides	Methanococcoides burtonii
isolate_archaeal	GCA_000015145.1	0	Archaea	Crenarchaeota	Thermoprotei	Desulfurococcales	Pyrodictiaceae	Hyperthermus	Hyperthermus butylicus
isolate_archaeal	GCA_000015205.1	1	Archaea	Crenarchaeota	Thermoprotei	Thermoproteales	Thermoproteaceae	Pyrobaculum	Pyrobaculum islandicum
isolate_archaeal	GCA_000015225.1	0	Archaea	Crenarchaeota	Thermoprotei	Thermofilales	Thermofilaceae	Thermofilum	Thermofilum pendens
isolate_archaeal	GCA_000015765.1	1	Archaea	Halobacterota	Methanomicrobia	Methanomicrobiales	Methanocorpusculaceae	Methanocorpusculum	Methanocorpusculum labreanum
isolate_archaeal	GCA_000015825.1	2	Archaea	Halobacterota	Methanomicrobia	Methanomicrobiales	Methanocullaceae	Methanoculleus	Methanoculleus marisnigri
isolate_archaeal	GCA_000016125.1	1	Archaea	Euryarchaeota	Methanococci	Methanococcales	Methanococcaceae	Methanococcus	Methanococcus maripaludis_D
isolate_archaeal	GCA_000016385.1	2	Archaea	Crenarchaeota	Thermoprotei	Thermoproteales	Thermoproteaceae	Pyrobaculum	Pyrobaculum arsenaticum
isolate_archaeal	GCA_000016525.1	1	Archaea	Euryarchaeota	Methanobacteria	Methanobacteriales	Methanobacteriaceae	Methanobrevibacter_A	Methanobrevibacter_A smithii
isolate_archaeal	GCA_000016605.1	1	Archaea	Crenarchaeota	Thermoprotei	Sulfolobales	Sulfolobaceae	Metallosphaera	Metallosphaera sedula
isolate_archaeal	GCA_000017165.1	1	Archaea	Euryarchaeota	Methanococci	Methanococcales	Methanococcaceae	Methanococcus	Methanococcus vannielii
isolate_archaeal	GCA_000017185.1	1	Archaea	Euryarchaeota	Methanococci	Methanococcales	Methanococcaceae	Methanothermococcus_A	Methanothermococcus_A aeolicus
isolate_archaeal	GCA_000017225.1	1	Archaea	Euryarchaeota	Methanococci	Methanococcales	Methanococcaceae	Methanococcus	Methanococcus maripaludis_A
isolate_archaeal	GCA_000017625.1	2	Archaea	Halobacterota	Methanomicrobia	Methanomicrobiales	Methanoregulaceae	Methanoregula	Methanoregula boonei
isolate_archaeal	GCA_000017945.1	1	Archaea	Crenarchaeota	Thermoprotei	Ignicoccales	Ignicoccaceae	Ignicoccus_A	Ignicoccus_A hospitalis
isolate_archaeal	GCA_000018305.1	0	Archaea	Crenarchaeota	Thermoprotei	Thermoproteales	Thermocladiaceae	Caldivirga	Caldivirga maquilingensis
isolate_archaeal	GCA_000018365.1	0	Archaea	Euryarchaeota	Thermococci	Thermococcales	Thermococcaceae	Thermococcus	Thermococcus onnurineus
isolate_archaeal	GCA_000018465.1	2	Archaea	Crenarchaeota	Nitrososphaeria	Nitrososphaerales	Nitrosopumilaceae	Nitrosopumilus	Nitrosopumilus maritimus
isolate_archaeal	GCA_000018485.1	1	Archaea	Euryarchaeota	Methanococci	Methanococcales	Methanococcaceae	Methanococcus	Methanococcus maripaludis_C
isolate_archaeal	GCA_000019605.1	1	Archaea	Crenarchaeota	Korarchaeia	Korarchaeales	Korarchaeaceae	Korarchaeum	Korarchaeum cryptofilum
isolate_archaeal	GCA_000019805.1	1	Archaea	Crenarchaeota	Thermoprotei	Thermoproteales	Thermoproteaceae	Pyrobaculum	Pyrobaculum neutrophilum
isolate_archaeal	GCA_000020905.1	1	Archaea	Crenarchaeota	Thermoprotei	Desulfurococcales	Desulfurococcaceae	Desulfurococcus	Desulfurococcus amylolyticus
isolate_archaeal	GCA_000021965.1	3	Archaea	Halobacterota	Methanomicrobia	Methanomicrobiales	Methanosphaerulaceae	Methanosphaerula	Methanosphaerula palustris
isolate_archaeal	GCA_000022205.1	3	Archaea	Halobacterota	Halobacteria	Halobacteriales	Haloferacaceae	Halorubrum	Halorubrum lacusprofundi
isolate_archaeal	GCA_000022365.1	0	Archaea	Euryarchaeota	Thermococci	Thermococcales	Thermococcaceae	Thermococcus	Thermococcus gammatolerans
isolate_archaeal	GCA_000022385.1	1	Archaea	Crenarchaeota	Thermoprotei	Sulfolobales	Sulfolobaceae	Sulfolobus_A	Sulfolobus_A islandicus
isolate_archaeal	GCA_000022405.1	2	Archaea	Crenarchaeota	Thermoprotei	Sulfolobales	Sulfolobaceae	Sulfolobus_A	Sulfolobus_A islandicus
isolate_archaeal	GCA_000022425.1	2	Archaea	Crenarchaeota	Thermoprotei	Sulfolobales	Sulfolobaceae	Sulfolobus_A	Sulfolobus_A islandicus
isolate_archaeal	GCA_000022445.1	2	Archaea	Crenarchaeota	Thermoprotei	Sulfolobales	Sulfolobaceae	Sulfolobus_A	Sulfolobus_A islandicus
isolate_archaeal	GCA_000022465.1	2	Archaea	Crenarchaeota	Thermoprotei	Sulfolobales	Sulfolobaceae	Sulfolobus_A	Sulfolobus_A islandicus
isolate_archaeal	GCA_000022485.1	2	Archaea	Crenarchaeota	Thermoprotei	Sulfolobales	Sulfolobaceae	Sulfolobus_A	Sulfolobus_A islandicus
isolate_archaeal	GCA_000022545.1	0	Archaea	Euryarchaeota	Thermococci	Thermococcales	Thermococcaceae	Thermococcus_A	Thermococcus_A sibiricus
isolate_archaeal	GCA_000023945.1	3	Archaea	Halobacterota	Halobacteria	Halobacteriales	Haloarculaceae	Halorhabdus	Halorhabdus utahensis
isolate_archaeal	GCA_000023965.1	4	Archaea	Halobacterota	Halobacteria	Halobacteriales	Haloarculaceae	Halomicrobium	Halomicrobium mukohataei
isolate_archaeal	GCA_000023985.1	1	Archaea	Euryarchaeota	Methanococci	Methanococcales	Methanocaldococcaceae	Methanocaldococcus	Methanocaldococcus fervens
isolate_archaeal	GCA_000024185.1	3	Archaea	Euryarchaeota	Methanobacteria	Methanobacteriales	Methanobacteriaceae	Methanobrevibacter	Methanobrevibacter ruminantium
isolate_archaeal	GCA_000024305.1	1	Archaea	Crenarchaeota	Thermoprotei	Sulfolobales	Sulfolobaceae	Sulfolobus_A	Sulfolobus_A islandicus
isolate_archaeal	GCA_000024625.1	1	Archaea	Euryarchaeota	Methanococci	Methanococcales	Methanocaldococcaceae	Methanocaldococcus	Methanocaldococcus vulcanius
isolate_archaeal	GCA_000024745.1	2	Archaea	Crenarchaeota	Thermoprotei	Sulfolobales	Sulfolobaceae	Sulfolobus_A	Sulfolobus_A solfataricus
isolate_archaeal	GCA_000025285.1	1	Archaea	Halobacterota	Archaeoglobi	Archaeoglobales	Archaeoglobaceae	Archaeoglobus_B	Archaeoglobus_B profundus
isolate_archaeal	GCA_000025325.1	5	Archaea	Halobacterota	Halobacteria	Halobacteriales	Natrialbaceae	Haloterrigena	Haloterrigena turkmenica
isolate_archaeal	GCA_000025505.1	1	Archaea	Halobacterota	Archaeoglobi	Archaeoglobales	Archaeoglobaceae	Ferroglobus	Ferroglobus placidus
isolate_archaeal	GCA_000025525.1	1	Archaea	Euryarchaeota	Methanococci	Methanococcales	Methanocaldococcaceae	Methanocaldococcus	Methanocaldococcus sp000025525
isolate_archaeal	GCA_000025625.1	3	Archaea	Halobacterota	Halobacteria	Halobacteriales	Natrialbaceae	Natrialba	Natrialba magadii
isolate_archaeal	GCA_000025665.1	0	Archaea	Thermoplasmatota	Thermoplasmata	Acidiprofundales	Aciduliprofundaceae	Aciduliprofundum	Aciduliprofundum boonei
isolate_archaeal	GCA_000025685.1	3	Archaea	Halobacterota	Halobacteria	Halobacteriales	Haloferacaceae	Haloferax	Haloferax volcanii
isolate_archaeal	GCA_000025865.1	1	Archaea	Halobacterota	Methanosarcinia	Methanosarcinales	Methanosarcinaceae	Methanohalophilus	Methanohalophilus mahii
isolate_archaeal	GCA_000026045.1	1	Archaea	Halobacterota	Halobacteria	Halobacteriales	Haloarculaceae	Natronomonas	Natronomonas pharaonis
isolate_archaeal	GCA_000063445.1	2	Archaea	Halobacterota	Methanocellia	Methanocellales	Methanocellaceae	Methanocella_A	Methanocella_A arvoryzae
isolate_archaeal	GCA_000069025.1	4	Archaea	Halobacterota	Halobacteria	Halobacteriales	Halobacteriaceae	Halobacterium	Halobacterium salinarum
isolate_archaeal	GCA_000091665.1	1	Archaea	Euryarchaeota	Methanococci	Methanococcales	Methanocaldococcaceae	Methanocaldococcus	Methanocaldococcus jannaschii
isolate_archaeal	GCA_000092185.1	1	Archaea	Crenarchaeota	Thermoprotei	Desulfurococcales	Desulfurococcaceae	Thermosphaera	Thermosphaera aggregans
isolate_archaeal	GCA_000092305.1	0	Archaea	Euryarchaeota	Methanococci	Methanococcales	Methanocaldococcaceae	Methanocaldococcus_A	Methanocaldococcus_A infernus
isolate_archaeal	GCA_000092465.1	0	Archaea	Crenarchaeota	Thermoprotei	Desulfurococcales	Desulfurococcaceae	Staphylothermus	Staphylothermus hellenicus
isolate_archaeal	GCA_000144915.1	1	Archaea	Crenarchaeota	Thermoprotei	Desulfurococcales	Acidilobaceae	Acidilobus	Acidilobus saccharovorans
isolate_archaeal	GCA_000145295.1	2	Archaea	Euryarchaeota	Methanobacteria	Methanobacteriales	Methanothermobacteriaceae	Methanothermobacter	Methanothermobacter marburgensis
isolate_archaeal	GCA_000147875.1	3	Archaea	Halobacterota	Methanomicrobia	Methanomicrobiales	Methanomicrobiaceae	Methanolacinia	Methanolacinia petrolearia
isolate_archaeal	GCA_000148385.1	1	Archaea	Crenarchaeota	Thermoprotei	Thermoproteales	Thermocladiaceae	Vulcanisaeta	Vulcanisaeta distributa
isolate_archaeal	GCA_000151085.1	0	Archaea
isolate_archaeal	GCA_000151105.2	0	Archaea	Euryarchaeota	Thermococci	Thermococcales	Thermococcaceae	Thermococcus_B	Thermococcus_B barophilus
isolate_archaeal	GCA_000151205.2	0	Archaea	Euryarchaeota	Thermococci	Thermococcales	Thermococcaceae	Thermococcus	Thermococcus sp000151205
isolate_archaeal	GCA_000151225.1	1	Archaea	Euryarchaeota	Methanobacteria	Methanobacteriales	Methanobacteriaceae	Methanobrevibacter_A	Methanobrevibacter_A smithii
isolate_archaeal	GCA_000151245.1	1	Archaea	Euryarchaeota	Methanobacteria	Methanobacteriales	Methanobacteriaceae	Methanobrevibacter_A	Methanobrevibacter_A smithii
isolate_archaeal	GCA_000152265.2	0	Archaea	Thermoplasmatota	Thermoplasmata	Thermoplasmatales	Thermoplasmataceae	Ferroplasma	Ferroplasma acidarmanus
isolate_archaeal	GCA_000166095.1	0	Archaea	Euryarchaeota	Methanobacteria	Methanobacteriales	Methanothermaceae	Methanothermus	Methanothermus fervidus
isolate_archaeal	GCA_000172995.2	3	Archaea	Halobacterota	Halobacteria	Halobacteriales	Haloferacaceae	Halogeometricum	Halogeometricum borinquense
isolate_archaeal	GCA_000175555.1	2	Archaea	Crenarchaeota	Thermoprotei	Sulfolobales	Sulfolobaceae	Sulfolobus_A	Sulfolobus_A solfataricus
isolate_archaeal	GCA_000179575.2	0	Archaea	Euryarchaeota	Methanococci	Methanococcales	Methanococcaceae	Methanothermococcus_A	Methanothermococcus_A okinawensis
isolate_archaeal	GCA_000186365.1	0	Archaea	Crenarchaeota	Thermoprotei	Desulfurococcales	Desulfurococcaceae	Desulfurococcus	Desulfurococcus mucosus
isolate_archaeal	GCA_000187225.2	4	Archaea	Halobacterota	Halobacteria	Halobacteriales	Haloadaptaceae	Haladaptatus	Haladaptatus paucihalophilus
isolate_archaeal	GCA_000189555.1	2	Archaea	Crenarchaeota	Thermoprotei	Sulfolobales	Sulfolobaceae	Sulfolobus_A	Sulfolobus_A islandicus
isolate_archaeal	GCA_000189575.1	1	Archaea	Crenarchaeota	Thermoprotei	Sulfolobales	Sulfolobaceae	Sulfolobus_A	Sulfolobus_A islandicus
isolate_archaeal	GCA_000189795.2	1	Archaea	Euryarchaeota	Methanobacteria	Methanobacteriales	Methanobacteriaceae	Methanobrevibacter_A	Methanobrevibacter_A smithii
isolate_archaeal	GCA_000189815.2	1	Archaea	Euryarchaeota	Methanobacteria	Methanobacteriales	Methanobacteriaceae	Methanobrevibacter_A	Methanobrevibacter_A smithii
isolate_archaeal	GCA_000189835.2	1	Archaea	Euryarchaeota	Methanobacteria	Methanobacteriales	Methanobacteriaceae	Methanobrevibacter_A	Methanobrevibacter_A smithii
isolate_archaeal	GCA_000189855.2	1	Archaea	Euryarchaeota	Methanobacteria	Methanobacteriales	Methanobacteriaceae	Methanobrevibacter_A	Methanobrevibacter_A smithii
isolate_archaeal	GCA_000189875.2	1	Archaea	Euryarchaeota	Methanobacteria	Methanobacteriales	Methanobacteriaceae	Methanobrevibacter_A	Methanobrevibacter_A smithii
isolate_archaeal	GCA_000189895.2	1	Archaea	Euryarchaeota	Methanobacteria	Methanobacteriales	Methanobacteriaceae	Methanobrevibacter_A	Methanobrevibacter_A smithii
isolate_archaeal	GCA_000189915.2	1	Archaea	Euryarchaeota	Methanobacteria	Methanobacteriales	Methanobacteriaceae	Methanobrevibacter_A	Methanobrevibacter_A smithii_A
isolate_archaeal	GCA_000189935.2	1	Archaea	Euryarchaeota	Methanobacteria	Methanobacteriales	Methanobacteriaceae	Methanobrevibacter_A	Methanobrevibacter_A smithii_A
isolate_archaeal	GCA_000189955.2	1	Archaea	Euryarchaeota	Methanobacteria	Methanobacteriales	Methanobacteriaceae	Methanobrevibacter_A	Methanobrevibacter_A smithii_A
isolate_archaeal	GCA_000189975.2	1	Archaea	Euryarchaeota	Methanobacteria	Methanobacteriales	Methanobacteriaceae	Methanobrevibacter_A	Methanobrevibacter_A smithii_A
isolate_archaeal	GCA_000189995.2	1	Archaea	Euryarchaeota	Methanobacteria	Methanobacteriales	Methanobacteriaceae	Methanobrevibacter_A	Methanobrevibacter_A smithii_A
isolate_archaeal	GCA_000190015.2	1	Archaea	Euryarchaeota	Methanobacteria	Methanobacteriales	Methanobacteriaceae	Methanobrevibacter_A	Methanobrevibacter_A smithii_A
isolate_archaeal	GCA_000190035.2	1	Archaea	Euryarchaeota	Methanobacteria	Methanobacteriales	Methanobacteriaceae	Methanobrevibacter_A	Methanobrevibacter_A smithii_A
isolate_archaeal	GCA_000190055.2	1	Archaea	Euryarchaeota	Methanobacteria	Methanobacteriales	Methanobacteriaceae	Methanobrevibacter_A	Methanobrevibacter_A smithii_A
isolate_archaeal	GCA_000190075.2	1	Archaea	Euryarchaeota	Methanobacteria	Methanobacteriales	Methanobacteriaceae	Methanobrevibacter_A	Methanobrevibacter_A smithii_A
isolate_archaeal	GCA_000190095.2	1	Archaea	Euryarchaeota	Methanobacteria	Methanobacteriales	Methanobacteriaceae	Methanobrevibacter_A	Methanobrevibacter_A smithii_A
isolate_archaeal	GCA_000190115.2	1	Archaea	Euryarchaeota	Methanobacteria	Methanobacteriales	Methanobacteriaceae	Methanobrevibacter_A	Methanobrevibacter_A smithii_A
isolate_archaeal	GCA_000190135.2	1	Archaea	Euryarchaeota	Methanobacteria	Methanobacteriales	Methanobacteriaceae	Methanobrevibacter_A	Methanobrevibacter_A smithii_A
isolate_archaeal	GCA_000190155.2	1	Archaea	Euryarchaeota	Methanobacteria	Methanobacteriales	Methanobacteriaceae	Methanobrevibacter_A	Methanobrevibacter_A smithii_A
isolate_archaeal	GCA_000190175.2	1	Archaea	Euryarchaeota	Methanobacteria	Methanobacteriales	Methanobacteriaceae	Methanobrevibacter_A	Methanobrevibacter_A smithii
isolate_archaeal	GCA_000190315.1	1	Archaea	Crenarchaeota	Thermoprotei	Thermoproteales	Thermocladiaceae	Vulcanisaeta	Vulcanisaeta moutnovskia
isolate_archaeal	GCA_000191585.1	2	Archaea	Euryarchaeota	Methanobacteria	Methanobacteriales	Methanobacteriaceae	Methanobacterium_B	Methanobacterium_B lacus
isolate_archaeal	GCA_000193375.1	0	Archaea	Crenarchaeota	Thermoprotei	Thermoproteales	Thermoproteaceae	Thermoproteus	Thermoproteus uzoniensis
isolate_archaeal	GCA_000194625.1	0	Archaea	Halobacterota	Archaeoglobi	Archaeoglobales	Archaeoglobaceae	Archaeoglobus_C	Archaeoglobus_C veneficus
isolate_archaeal	GCA_000195895.1	2	Archaea	Halobacterota	Methanosarcinia	Methanosarcinales	Methanosarcinaceae	Methanosarcina	Methanosarcina barkeri_B
isolate_archaeal	GCA_000195915.1	0	Archaea	Thermoplasmatota	Thermoplasmata	Thermoplasmatales	Thermoplasmataceae	Thermoplasma	Thermoplasma acidophilum
isolate_archaeal	GCA_000195935.2	0	Archaea	Euryarchaeota	Thermococci	Thermococcales	Thermococcaceae	Pyrococcus	Pyrococcus abyssi
isolate_archaeal	GCA_000196655.1	2	Archaea	Halobacterota	Methanosarcinia	Methanosarcinales	Methanosarcinaceae	Methanohalobium	Methanohalobium evestigatum
isolate_archaeal	GCA_000196895.1	4	Archaea	Halobacterota	Halobacteria	Halobacteriales	Halalkalicoccaceae	Halalkalicoccus	Halalkalicoccus jeotgali
isolate_archaeal	GCA_000204415.1	2	Archaea	Halobacterota	Methanosarcinia	Methanotrichales	Methanotrichaceae	Methanothrix	Methanothrix soehngenii
isolate_archaeal	GCA_000204585.1	1	Archaea	Crenarchaeota	Nitrososphaeria	Nitrososphaerales	Nitrosopumilaceae	Nitrosoarchaeum	Nitrosoarchaeum limnia
isolate_archaeal	GCA_000204925.1	2	Archaea	Crenarchaeota	Thermoprotei	Sulfolobales	Sulfolobaceae	Metallosphaera	Metallosphaera cuprina
isolate_archaeal	GCA_000211475.1	1	Archaea	Euryarchaeota	Thermococci	Thermococcales	Thermococcaceae	Pyrococcus	Pyrococcus sp000211475
isolate_archaeal	GCA_000213215.1	1	Archaea	Crenarchaeota	Thermoprotei	Sulfolobales	Sulfolobaceae	Acidianus	Acidianus hospitalis
isolate_archaeal	GCA_000214415.1	1	Archaea	Euryarchaeota	Methanococci	Methanococcales	Methanococcaceae	Methanotorris	Methanotorris igneus
isolate_archaeal	GCA_000214725.1	3	Archaea	Euryarchaeota	Methanobacteria	Methanobacteriales	Methanobacteriaceae	Methanobacterium_C	Methanobacterium_C paludis
isolate_archaeal	GCA_000215915.3	3	Archaea	Halobacterota	Halobacteria	Halobacteriales	Haloarculaceae	Halorhabdus	Halorhabdus tiamatea
isolate_archaeal	GCA_000215995.1	0	Archaea	Euryarchaeota	Thermococci	Thermococcales	Thermococcaceae	Pyrococcus	Pyrococcus yayanosii
isolate_archaeal	GCA_000217715.1	3	Archaea	Halobacterota	Halobacteria	Halobacteriales	Natrialbaceae	Halopiger	Halopiger xanaduensis
isolate_archaeal	GCA_000217995.1	2	Archaea	Halobacterota	Methanosarcinia	Methanosarcinales	Methanosarcinaceae	Methanosalsum	Methanosalsum zhilinae
isolate_archaeal	GCA_000220175.2	0	Archaea	Crenarchaeota	Nitrososphaeria	Nitrososphaerales	Nitrosopumilaceae	Nitrosoarchaeum	Nitrosoarchaeum koreensis
isolate_archaeal	GCA_000220645.1	1	Archaea	Euryarchaeota	Methanococci	Methanococcales	Methanococcaceae	Methanococcus	Methanococcus maripaludis
isolate_archaeal	GCA_000221185.1	0	Archaea	Euryarchaeota	Thermococci	Thermococcales	Thermococcaceae	Thermococcus	Thermococcus sp000221185
isolate_archaeal	GCA_000223395.1	0	Archaea	Crenarchaeota	Thermoprotei	Desulfurococcales	Pyrodictiaceae	Pyrolobus	Pyrolobus fumarii
isolate_archaeal	GCA_000223905.1	3	Archaea	Halobacterota	Halobacteria	Halobacteriales	Haloarculaceae	Haloarcula	Haloarcula hispanica
isolate_archaeal	GCA_000224475.1	2	Archaea	Halobacterota	Halobacteria	Halobacteriales	Haloferacaceae	Halolamina	Halolamina sp000224475
isolate_archaeal	GCA_000226975.3	4	Archaea	Halobacterota	Halobacteria	Halobacteriales	Natrialbaceae	Halobiforma	Halobiforma lacisalsi
isolate_archaeal	GCA_000230715.3	3	Archaea	Halobacterota	Halobacteria	Halobacteriales	Natrialbaceae	Natronobacterium	Natronobacterium gregoryi
isolate_archaeal	GCA_000230735.3	3	Archaea	Halobacterota	Halobacteria	Halobacteriales	Natrialbaceae	Natrinema	Natrinema pellirubrum
isolate_archaeal	GCA_000230955.3	2	Archaea	Halobacterota	Halobacteria	Halobacteriales	Halobacteriaceae	Halobacterium	Halobacterium sp000230955
isolate_archaeal	GCA_000231015.3	1	Archaea	Crenarchaeota	Thermoprotei	Desulfurococcales	Desulfurococcaceae	Desulfurococcus	Desulfurococcus amylolyticus
isolate_archaeal	GCA_000234805.1	1	Archaea	Crenarchaeota	Thermoprotei	Thermoproteales	Thermoproteaceae	Pyrobaculum	Pyrobaculum ferrireducens
isolate_archaeal	GCA_000235565.1	2	Archaea	Halobacterota	Methanosarcinia	Methanotrichales	Methanotrichaceae	Methanothrix_A	Methanothrix_A harundinacea
isolate_archaeal	GCA_000235685.3	3	Archaea	Halobacterota	Methanomicrobia	Methanomicrobiales	Methanoregulaceae	Methanolinea	Methanolinea tarda
isolate_archaeal	GCA_000236195.2	0	Archaea
isolate_archaeal	GCA_000237865.1	2	Archaea	Halobacterota	Halobacteria	Halobacteriales	Haloferacaceae	Haloquadratum	Haloquadratum walsbyi
isolate_archaeal	GCA_000241145.2	0	Archaea	Crenarchaeota	Nitrososphaeria	Nitrososphaerales	Nitrosopumilaceae	Nitrosoarchaeum	Nitrosoarchaeum limnia
isolate_archaeal	GCA_000242875.3	0	Archaea	Crenarchaeota	Nitrososphaeria	Nitrososphaerales	Nitrosopumilaceae	Nitrosopumilus	Nitrosopumilus salaria
isolate_archaeal	GCA_000243255.1	1	Archaea	Halobacterota	Methanomicrobia	Methanomicrobiales	Methanomicrobiaceae	Methanoplanus	Methanoplanus limicola
isolate_archaeal	GCA_000243315.1	2	Archaea	Crenarchaeota	Thermoprotei	Sulfolobales	Sulfolobaceae	Metallosphaera	Metallosphaera yellowstonensis
isolate_archaeal	GCA_000243455.2	0	Archaea	Euryarchaeota	Methanococci	Methanococcales	Methanococcaceae	Methanotorris	Methanotorris formicicus
isolate_archaeal	GCA_000245095.2	2	Archaea	Crenarchaeota	Thermoprotei	Sulfolobales	Sulfolobaceae	Sulfolobus_A	Sulfolobus_A islandicus
isolate_archaeal	GCA_000245115.2	2	Archaea	Crenarchaeota	Thermoprotei	Sulfolobales	Sulfolobaceae	Sulfolobus_A	Sulfolobus_A islandicus
isolate_archaeal	GCA_000245135.2	2	Archaea	Crenarchaeota	Thermoprotei	Sulfolobales	Sulfolobaceae	Sulfolobus_A	Sulfolobus_A islandicus
isolate_archaeal	GCA_000245155.2	2	Archaea	Crenarchaeota	Thermoprotei	Sulfolobales	Sulfolobaceae	Sulfolobus_A	Sulfolobus_A islandicus
isolate_archaeal	GCA_000245175.2	2	Archaea	Crenarchaeota	Thermoprotei	Sulfolobales	Sulfolobaceae	Sulfolobus_A	Sulfolobus_A islandicus
isolate_archaeal	GCA_000245195.2	2	Archaea	Crenarchaeota	Thermoprotei	Sulfolobales	Sulfolobaceae	Sulfolobus_A	Sulfolobus_A islandicus
isolate_archaeal	GCA_000245215.2	2	Archaea	Crenarchaeota	Thermoprotei	Sulfolobales	Sulfolobaceae	Sulfolobus_A	Sulfolobus_A islandicus
isolate_archaeal	GCA_000245235.2	2	Archaea	Crenarchaeota	Thermoprotei	Sulfolobales	Sulfolobaceae	Sulfolobus_A	Sulfolobus_A islandicus
isolate_archaeal	GCA_000245255.2	2	Archaea	Crenarchaeota	Thermoprotei	Sulfolobales	Sulfolobaceae	Sulfolobus_A	Sulfolobus_A islandicus
isolate_archaeal	GCA_000245275.2	2	Archaea	Crenarchaeota	Thermoprotei	Sulfolobales	Sulfolobaceae	Sulfolobus_A	Sulfolobus_A islandicus
isolate_archaeal	GCA_000246985.3	2	Archaea	Euryarchaeota	Thermococci	Thermococcales	Thermococcaceae	Thermococcus_A	Thermococcus_A litoralis
isolate_archaeal	GCA_000251105.1	1	Archaea	Halobacterota	Methanocellia	Methanocellales	Methanocellaceae	Methanocella	Methanocella conradii
isolate_archaeal	GCA_000253055.1	1	Archaea	Crenarchaeota	Thermoprotei	Thermoproteales	Thermoproteaceae	Thermoproteus	Thermoproteus tenax
isolate_archaeal	GCA_000258425.1	1	Archaea	Crenarchaeota	Thermoprotei	Desulfurococcales	Fervidicoccaceae	Fervidicoccus	Fervidicoccus fontis
isolate_archaeal	GCA_000258515.1	0	Archaea	Euryarchaeota	Thermococci	Thermococcales	Thermococcaceae	Thermococcus	Thermococcus zilligii
isolate_archaeal	GCA_000259215.1	4	Archaea	Halobacterota	Halobacteria	Halobacteriales	Halococcaceae	Halococcus	Halococcus hamelinensis
isolate_archaeal	GCA_000263735.1	0	Archaea	Euryarchaeota	Thermococci	Thermococcales	Thermococcaceae	Pyrococcus	Pyrococcus sp000263735
isolate_archaeal	GCA_000264495.1	1	Archaea	Crenarchaeota	Thermoprotei	Desulfurococcales	Desulfurococcaceae	Thermogladius	Thermogladius calderae
isolate_archaeal	GCA_000265525.1	0	Archaea	Euryarchaeota	Thermococci	Thermococcales	Thermococcaceae	Thermococcus	Thermococcus cleftensis
isolate_archaeal	GCA_000275605.1	2	Archaea	Euryarchaeota	Thermococci	Thermococcales	Thermococcaceae	Pyrococcus	Pyrococcus furiosus
isolate_archaeal	GCA_000275865.1	1	Archaea	Halobacterota	Methanomicrobia	Methanomicrobiales	Methanofollaceae	Methanofollis	Methanofollis liminatans
isolate_archaeal	GCA_000281695.1	5	Archaea	Halobacterota	Halobacteria	Halobacteriales	Natrialbaceae	Natrinema	Natrinema gari
isolate_archaeal	GCA_000283335.1	3	Archaea	Halobacterota	Halobacteria	Halobacteriales	Haloferacaceae	Halogranum	Halogranum rubrum
isolate_archaeal	GCA_000296615.1	2	Archaea	Halobacterota	Halobacteria	Halobacteriales	Haloferacaceae	Halorubrum	Halorubrum sp000296615
isolate_archaeal	GCA_000299365.1	1	Archaea	Crenarchaeota	Nitrososphaeria	Nitrososphaerales	Nitrosopumilaceae	Nitrosopumilus	Nitrosopumilus koreensis
isolate_archaeal	GCA_000299395.1	1	Archaea	Crenarchaeota	Nitrososphaeria	Nitrososphaerales	Nitrosopumilaceae	Nitrosopumilus	Nitrosopumilus sediminis
isolate_archaeal	GCA_000300255.2	0	Archaea	Thermoplasmatota	Thermoplasmata	Methanomassiliicoccales	Methanomethylophilaceae	Methanomethylophilus	Methanomethylophilus alvus
isolate_archaeal	GCA_000302455.1	3	Archaea	Euryarchaeota	Methanobacteria	Methanobacteriales	Methanobacteriaceae	Methanobacterium	Methanobacterium formicicum_A
isolate_archaeal	GCA_000303155.1	1	Archaea	Crenarchaeota	Nitrososphaeria	Nitrososphaerales	Nitrososphaeraceae	Nitrososphaera	Nitrososphaera gargensis
isolate_archaeal	GCA_000304355.2	1	Archaea	Halobacterota	Methanomicrobia	Methanomicrobiales	Methanocullaceae	Methanoculleus	Methanoculleus bourgensis
isolate_archaeal	GCA_000306765.2	5	Archaea	Halobacterota	Halobacteria	Halobacteriales	Haloferacaceae	Haloferax	Haloferax mediterranei
isolate_archaeal	GCA_000308215.1	1	Archaea	Thermoplasmatota	Thermoplasmata	Methanomassiliicoccales	Methanomassiliicoccaceae	Methanomassiliicoccus	Methanomassiliicoccus luminyensis
isolate_archaeal	GCA_000317795.1	0	Archaea	Crenarchaeota	Thermoprotei	Desulfurococcales	Acidilobaceae	Caldisphaera	Caldisphaera lagunensis
isolate_archaeal	GCA_000320505.2	2	Archaea	Euryarchaeota	Methanobacteria	Methanobacteriales	Methanobacteriaceae	Methanobrevibacter_B	Methanobrevibacter_B boviskoreani
isolate_archaeal	GCA_000327485.1	2	Archaea	Halobacterota	Methanomicrobia	Methanomicrobiales	Methanoregulaceae	Methanoregula	Methanoregula formicica
isolate_archaeal	GCA_000327505.1	0	Archaea	Thermoplasmatota	Thermoplasmata	Acidiprofundales	Aciduliprofundaceae	Aciduliprofundum	Aciduliprofundum sp000327505
isolate_archaeal	GCA_000328285.1	1	Archaea	Halobacterota	Halobacteria	Halobacteriales	Haloferacaceae	Haloferax	Haloferax volcanii
isolate_archaeal	GCA_000328525.1	3	Archaea	Halobacterota	Halobacteria	Halobacteriales	Natrialbaceae	Halovivax	Halovivax ruber
isolate_archaeal	GCA_000328665.1	2	Archaea	Halobacterota	Methanosarcinia	Methanosarcinales	Methanosarcinaceae	Methanomethylovorans	Methanomethylovorans hollandica
isolate_archaeal	GCA_000328685.1	3	Archaea	Halobacterota	Halobacteria	Halobacteriales	Natrialbaceae	Natronococcus	Natronococcus occultus
isolate_archaeal	GCA_000328925.1	2	Archaea
isolate_archaeal	GCA_000328945.1	1	Archaea	Crenarchaeota	Nitrososphaeria	Nitrososphaerales	Nitrosopumilaceae	Nitrosopumilus	Nitrosopumilus koreensis
isolate_archaeal	GCA_000334895.1	3	Archaea	Halobacterota	Halobacteria	Halobacteriales	Halococcaceae	Halococcus	Halococcus agarilyticus
isolate_archaeal	GCA_000336615.1	3	Archaea	Halobacterota	Halobacteria	Halobacteriales	Haloarculaceae	Haloarcula	Haloarcula amylolytica
isolate_archaeal	GCA_000336635.1	2	Archaea	Halobacterota	Halobacteria	Halobacteriales	Haloarculaceae	Haloarcula	Haloarcula japonica
isolate_archaeal	GCA_000336655.1	4	Archaea	Halobacterota	Halobacteria	Halobacteriales	Natrialbaceae	Halobiforma	Halobiforma lacisalsi
isolate_archaeal	GCA_000336675.1	4	Archaea	Halobacterota	Halobacteria	Halobacteriales	Halococcaceae	Halococcus	Halococcus hamelinensis
isolate_archaeal	GCA_000336695.1	2	Archaea	Halobacterota	Halobacteria	Halobacteriales	Halococcaceae	Halococcus	Halococcus morrhuae
isolate_archaeal	GCA_000336715.1	3	Archaea	Halobacterota	Halobacteria	Halobacteriales	Halococcaceae	Halococcus	Halococcus thailandensis
isolate_archaeal	GCA_000336735.1	2	Archaea	Halobacterota	Halobacteria	Halobacteriales	Haloferacaceae	Haloferax	Haloferax volcanii
isolate_archaeal	GCA_000336755.1	5	Archaea	Halobacterota	Halobacteria	Halobacteriales	Haloferacaceae	Haloferax	Haloferax elongans
isolate_archaeal	GCA_000336775.1	3	Archaea	Halobacterota	Halobacteria	Halobacteriales	Haloferacaceae	Haloferax	Haloferax gibbonsii
isolate_archaeal	GCA_000336795.1	2	Archaea	Halobacterota	Halobacteria	Halobacteriales	Haloferacaceae	Haloferax	Haloferax volcanii
isolate_archaeal	GCA_000336815.1	5	Archaea	Halobacterota	Halobacteria	Halobacteriales	Haloferacaceae	Haloferax	Haloferax prahovense
isolate_archaeal	GCA_000336835.1	3	Archaea	Halobacterota	Halobacteria	Halobacteriales	Haloferacaceae	Haloferax	Haloferax volcanii
isolate_archaeal	GCA_000336855.1	3	Archaea	Halobacterota	Halobacteria	Halobacteriales	Haloferacaceae	Haloferax	Haloferax volcanii
isolate_archaeal	GCA_000336875.1	2	Archaea	Halobacterota	Halobacteria	Halobacteriales	Haloferacaceae	Halorubrum	Halorubrum californiense
isolate_archaeal	GCA_000336895.1	3	Archaea	Halobacterota	Halobacteria	Halobacteriales	Haloarculaceae	Haloarcula	Haloarcula argentinensis
isolate_archaeal	GCA_000336915.1	3	Archaea	Halobacterota	Halobacteria	Halobacteriales	Halococcaceae	Halococcus	Halococcus saccharolyticus
isolate_archaeal	GCA_000336935.1	4	Archaea	Halobacterota	Halobacteria	Halobacteriales	Halococcaceae	Halococcus	Halococcus salifodinae
isolate_archaeal	GCA_000336955.1	5	Archaea	Halobacterota	Halobacteria	Halobacteriales	Haloferacaceae	Haloferax	Haloferax larsenii
isolate_archaeal	GCA_000336975.1	3	Archaea	Halobacterota	Halobacteria	Halobacteriales	Haloferacaceae	Haloferax	Haloferax volcanii
isolate_archaeal	GCA_000336995.1	2	Archaea	Halobacterota	Halobacteria	Halobacteriales	Haloferacaceae	Halorubrum	Halorubrum aidingense
isolate_archaeal	GCA_000337015.1	2	Archaea	Halobacterota	Halobacteria	Halobacteriales	Haloferacaceae	Halorubrum	Halorubrum distributum
isolate_archaeal	GCA_000337035.1	2	Archaea	Halobacterota	Halobacteria	Halobacteriales	Haloferacaceae	Halorubrum	Halorubrum coriense
isolate_archaeal	GCA_000337055.1	4	Archaea	Halobacterota	Halobacteria	Halobacteriales	Haloferacaceae	Halorubrum	Halorubrum distributum
isolate_archaeal	GCA_000337075.1	2	Archaea	Halobacterota	Halobacteria	Halobacteriales	Haloferacaceae	Halorubrum	Halorubrum hochstenium
isolate_archaeal	GCA_000337095.1	3	Archaea	Halobacterota	Halobacteria	Halobacteriales	Haloferacaceae	Halogeometricum	Halogeometricum pallidum
isolate_archaeal	GCA_000337115.1	3	Archaea	Halobacterota	Halobacteria	Halobacteriales	Natrialbaceae	Natrinema	Natrinema jeotgali
isolate_archaeal	GCA_000337135.1	5	Archaea	Halobacterota	Halobacteria	Halobacteriales	Natrialbaceae	Natrialba	Natrialba chahannaoensis
isolate_archaeal	GCA_000337155.1	3	Archaea	Halobacterota	Halobacteria	Halobacteriales	Natrialbaceae	Natrinema	Natrinema altunense
isolate_archaeal	GCA_000337175.1	4	Archaea	Halobacterota	Halobacteria	Halobacteriales	Natrialbaceae	Natrinema	Natrinema gari
isolate_archaeal	GCA_000337195.1	3	Archaea	Halobacterota	Halobacteria	Halobacteriales	Natrialbaceae	Natrinema	Natrinema versiforme
isolate_archaeal	GCA_000337215.1	2	Archaea	Halobacterota	Halobacteria	Halobacteriales	Natrialbaceae	Natronolimnobius_B	Natronolimnobius_B innermongolicus
isolate_archaeal	GCA_000337235.1	4	Archaea	Halobacterota	Halobacteria	Halobacteriales	Natrialbaceae	Natronorubrum	Natronorubrum tibetense
isolate_archaeal	GCA_000337255.1	4	Archaea	Halobacterota	Halobacteria	Halobacteriales	Halalkalicoccaceae	Halalkalicoccus	Halalkalicoccus jeotgali
isolate_archaeal	GCA_000337275.1	2	Archaea	Halobacterota	Halobacteria	Halobacteriales	Haloarculaceae	Haloarcula	Haloarcula marismortui
isolate_archaeal	GCA_000337295.1	5	Archaea	Halobacterota	Halobacteria	Halobacteriales	Haloferacaceae	Haloferax	Haloferax mediterranei
isolate_archaeal	GCA_000337315.1	3	Archaea	Halobacterota	Halobacteria	Halobacteriales	Haloferacaceae	Haloferax	Haloferax volcanii
isolate_archaeal	GCA_000337335.1	4	Archaea	Halobacterota	Halobacteria	Halobacteriales	Haloferacaceae	Halorubrum	Halorubrum distributum
isolate_archaeal	GCA_000337355.1	4	Archaea	Halobacterota	Halobacteria	Halobacteriales	Haloferacaceae	Halorubrum	Halorubrum kocurii
isolate_archaeal	GCA_000337375.1	2	Archaea	Halobacterota	Halobacteria	Halobacteriales	Haloferacaceae	Halorubrum	Halorubrum lipolyticum
isolate_archaeal	GCA_000337395.1	3	Archaea	Halobacterota	Halobacteria	Halobacteriales	Haloferacaceae	Halorubrum	Halorubrum distributum
isolate_archaeal	GCA_000337415.1	3	Archaea	Halobacterota	Halobacteria	Halobacteriales	Haloferacaceae	Halorubrum	Halorubrum tebenquichense
isolate_archaeal	GCA_000337435.1	2	Archaea	Halobacterota	Halobacteria	Halobacteriales	Haloferacaceae	Halorubrum	Halorubrum distributum
isolate_archaeal	GCA_000337455.1	3	Archaea	Halobacterota	Halobacteria	Halobacteriales	Haloarculaceae	Halosimplex	Halosimplex carlsbadense
isolate_archaeal	GCA_000337475.1	2	Archaea	Halobacterota	Halobacteria	Halobacteriales	Natrialbaceae	Natrinema	Natrinema limicola
isolate_archaeal	GCA_000337495.1	4	Archaea	Halobacterota	Halobacteria	Halobacteriales	Natrialbaceae	Haloterrigena	Haloterrigena salina
isolate_archaeal	GCA_000337515.1	4	Archaea	Halobacterota	Halobacteria	Halobacteriales	Natrialbaceae	Halovivax	Halovivax asiaticus
isolate_archaeal	GCA_000337535.1	4	Archaea	Halobacterota	Halobacteria	Halobacteriales	Natrialbaceae	Natrialba	Natrialba aegyptia
isolate_archaeal	GCA_000337555.1	4	Archaea	Halobacterota	Halobacteria	Halobacteriales	Natrialbaceae	Natrialba	Natrialba asiatica
isolate_archaeal	GCA_000337575.1	3	Archaea	Halobacterota	Halobacteria	Halobacteriales	Natrialbaceae	Natrialba	Natrialba hulunbeirensis
isolate_archaeal	GCA_000337595.1	6	Archaea	Halobacterota	Halobacteria	Halobacteriales	Natrialbaceae	Natrialba	Natrialba taiwanensis
isolate_archaeal	GCA_000337615.1	3	Archaea	Halobacterota	Halobacteria	Halobacteriales	Natrialbaceae	Natrinema	Natrinema pallidum
isolate_archaeal	GCA_000337635.1	4	Archaea	Halobacterota	Halobacteria	Halobacteriales	Natrialbaceae	Natrinema	Natrinema pellirubrum
isolate_archaeal	GCA_000337655.1	3	Archaea	Halobacterota	Halobacteria	Halobacteriales	Natrialbaceae	Natronobacterium	Natronobacterium gregoryi
isolate_archaeal	GCA_000337675.1	3	Archaea	Halobacterota	Halobacteria	Halobacteriales	Natrialbaceae	Natronococcus	Natronococcus amylolyticus
isolate_archaeal	GCA_000337695.1	4	Archaea	Halobacterota	Halobacteria	Halobacteriales	Natrialbaceae	Natronococcus	Natronococcus jeotgali
isolate_archaeal	GCA_000337715.1	2	Archaea	Halobacterota	Halobacteria	Halobacteriales	Natrialbaceae	Natronorubrum	Natronorubrum bangense
isolate_archaeal	GCA_000337735.1	2	Archaea	Halobacterota	Halobacteria	Halobacteriales	Natrialbaceae	Natronorubrum	Natronorubrum sulfidifaciens
isolate_archaeal	GCA_000337755.1	3	Archaea	Halobacterota	Halobacteria	Halobacteriales	Haloarculaceae	Haloarcula	Haloarcula marismortui
isolate_archaeal	GCA_000337775.1	2	Archaea	Halobacterota	Halobacteria	Halobacteriales	Haloarculaceae	Haloarcula	Haloarcula vallismortis
isolate_archaeal	GCA_000337795.1	4	Archaea	Halobacterota	Halobacteria	Halobacteriales	Haloferacaceae	Haloferax	Haloferax denitrificans
isolate_archaeal	GCA_000337815.1	3	Archaea	Halobacterota	Halobacteria	Halobacteriales	Haloferacaceae	Haloferax	Haloferax mucosum
isolate_archaeal	GCA_000337835.1	3	Archaea	Halobacterota	Halobacteria	Halobacteriales	Haloferacaceae	Haloferax	Haloferax sulfurifontis
isolate_archaeal	GCA_000337855.1	2	Archaea	Halobacterota	Halobacteria	Halobacteriales	Haloferacaceae	Halogeometricum	Halogeometricum borinquense
isolate_archaeal	GCA_000337875.1	3	Archaea	Halobacterota	Halobacteria	Halobacteriales	Natrialbaceae	Natrialba	Natrialba magadii
isolate_archaeal	GCA_000337895.1	3	Archaea	Halobacterota	Halobacteria	Halobacteriales	Natrialbaceae	Halobiforma	Halobiforma nitratireducens
isolate_archaeal	GCA_000337915.1	3	Archaea	Halobacterota	Halobacteria	Halobacteriales	Haloferacaceae	Halorubrum	Halorubrum saccharovorum
isolate_archaeal	GCA_000338775.1	3	Archaea	Crenarchaeota	Thermoprotei	Sulfolobales	Sulfolobaceae	Sulfolobus	Sulfolobus acidocaldarius
isolate_archaeal	GCA_000340315.1	3	Archaea	Crenarchaeota	Thermoprotei	Sulfolobales	Sulfolobaceae	Sulfolobus	Sulfolobus acidocaldarius
isolate_archaeal	GCA_000349625.1	1	Archaea
isolate_archaeal	GCA_000349645.1	0	Archaea
isolate_archaeal	GCA_000349685.1	0	Archaea
isolate_archaeal	GCA_000350305.1	1	Archaea	Thermoplasmatota	Thermoplasmata	Methanomassiliicoccales	Methanomethylophilaceae	Methanomethylophilus	Methanomethylophilus sp000350305
isolate_archaeal	GCA_000363885.1	1	Archaea	Euryarchaeota	Methanococci	Methanococcales	Methanocaldococcaceae	Methanocaldococcus_A	Methanocaldococcus_A villosus
isolate_archaeal	GCA_000364745.1	1	Archaea	Crenarchaeota	Thermoprotei	Sulfolobales	Sulfolobaceae	Sulfolobus_A	Sulfolobus_A islandicus
isolate_archaeal	GCA_000364885.1	1	Archaea
isolate_archaeal	GCA_000371805.1	1	Archaea	Euryarchaeota	Methanococci	Methanococcales	Methanocaldococcaceae	Methanocaldococcus_A	Methanocaldococcus_A villosus
isolate_archaeal	GCA_000371945.1	0	Archaea
isolate_archaeal	GCA_000372145.1	0	Archaea
isolate_archaeal	GCA_000375565.1	0	Archaea
isolate_archaeal	GCA_000375605.1	0	Archaea
isolate_archaeal	GCA_000375685.1	1	Archaea	Crenarchaeota	Thermoprotei	Geoarchaeales	Geoarchaeaceae	AAA261-N23	AAA261-N23 sp000375685
isolate_archaeal	GCA_000375985.1	0	Archaea
isolate_archaeal	GCA_000376005.1	1	Archaea
isolate_archaeal	GCA_000376025.1	0	Archaea
isolate_archaeal	GCA_000376045.1	0	Archaea
isolate_archaeal	GCA_000376445.1	4	Archaea	Halobacterota	Halobacteria	Halobacteriales	Haloadaptaceae	Haladaptatus	Haladaptatus paucihalophilus
isolate_archaeal	GCA_000376965.1	1	Archaea	Euryarchaeota	Methanococci	Methanococcales	Methanococcaceae	Methanothermococcus	Methanothermococcus thermolithotrophicus
isolate_archaeal	GCA_000379085.1	3	Archaea	Halobacterota	Halobacteria	Halobacteriales	Haloarculaceae	Halomicrobium	Halomicrobium katesii
isolate_archaeal	GCA_000380685.1	0	Archaea
isolate_archaeal	GCA_000380705.1	0	Archaea	Crenarchaeota	Thermoprotei	Geoarchaeales	Geoarchaeaceae	SCGC-AAA471-B05	SCGC-AAA471-B05 sp000380705
isolate_archaeal	GCA_000380905.1	0	Archaea	Nanoarchaeota	Nanoarchaeia	SCGC-AAA011-G17	SCGC-AAA011-G17	SCGC-AAA011-G17	SCGC-AAA011-G17 sp000402515
isolate_archaeal	GCA_000383975.1	4	Archaea	Halobacterota	Halobacteria	Halobacteriales	Natrialbaceae	Natronorubrum	Natronorubrum tibetense
isolate_archaeal	GCA_000385565.1	0	Archaea	Halobacterota	Archaeoglobi	Archaeoglobales	Archaeoglobaceae	Archaeoglobus_A	Archaeoglobus_A sulfaticallidus
isolate_archaeal	GCA_000387965.1	0	Archaea	Nanoarchaeota	Nanoarchaeia	Nanoarchaeales	Nanopusillaceae	Nanopusillus	Nanopusillus stetteri
isolate_archaeal	GCA_000389735.1	0	Archaea	Crenarchaeota	Thermoprotei	Sulfolobales	Sulfolobaceae	Acd1	Acd1 sp000389735
isolate_archaeal	GCA_000398485.1	0	Archaea
isolate_archaeal	GCA_000398505.1	0	Archaea
isolate_archaeal	GCA_000398585.1	0	Archaea
isolate_archaeal	GCA_000398765.1	0	Archaea	Crenarchaeota	Thermoprotei	Geoarchaeales	Geoarchaeaceae	SCGC-AAA471-B05	SCGC-AAA471-B05 sp000380705
isolate_archaeal	GCA_000399765.1	0	Archaea
isolate_archaeal	GCA_000399825.1	0	Archaea	Crenarchaeota	Thermoprotei	Geoarchaeales	Geoarchaeaceae	SCGC-AAA471-B05	SCGC-AAA471-B05 sp000380705
isolate_archaeal	GCA_000400975.1	0	Archaea	Halobacterota	Halobacteria	Halobacteriales	Halobacteriaceae	Halarchaeum	Halarchaeum acidiphilum
isolate_archaeal	GCA_000402075.1	0	Archaea	Crenarchaeota	Nitrososphaeria	Nitrososphaerales	Nitrosopumilaceae	Nitrosopelagicus	Nitrosopelagicus sp000402075
isolate_archaeal	GCA_000402095.1	0	Archaea	Crenarchaeota	Thermoprotei	Geoarchaeales	Geoarchaeaceae	SCGC-AAA471-B05	SCGC-AAA471-B05 sp000380705
isolate_archaeal	GCA_000402355.1	0	Archaea	Iainarchaeota	Iainarchaeia	Iainarchaeales	Iainarchaeaceae	Iainarchaeum	Iainarchaeum andersonii
isolate_archaeal	GCA_000402515.1	0	Archaea	Nanoarchaeota	Nanoarchaeia	SCGC-AAA011-G17	SCGC-AAA011-G17	SCGC-AAA011-G17	SCGC-AAA011-G17 sp000402515
isolate_archaeal	GCA_000402735.1	0	Archaea
isolate_archaeal	GCA_000402775.1	0	Archaea	Altiarchaeota	Altiarchaeia	SCGC-AAA252-I15	SCGC-AAA252-I15	SCGC-AAA252-I15	SCGC-AAA252-I15 sp000402775
isolate_archaeal	GCA_000402895.1	0	Archaea
isolate_archaeal	GCA_000402915.1	0	Archaea
isolate_archaeal	GCA_000402965.1	0	Archaea	Crenarchaeota	Nitrososphaeria	Caldiarchaeales	HR02	AWOC01	AWOC01 sp000494185
isolate_archaeal	GCA_000403645.1	2	Archaea	Halobacterota	Halobacteria	Halobacteriales	Salinarchaeaceae	Salinarchaeum	Salinarchaeum sp000403645
isolate_archaeal	GCA_000404165.1	2	Archaea	Euryarchaeota	Methanobacteria	Methanobacteriales	Methanobacteriaceae	Methanobrevibacter_B	Methanobrevibacter_B boviskoreani
isolate_archaeal	GCA_000404225.1	1	Archaea	Thermoplasmatota	Thermoplasmata	Methanomassiliicoccales	Methanomassiliicoccaceae	Methanomassiliicoccus_A	Methanomassiliicoccus_A intestinalis
isolate_archaeal	GCA_000404305.1	0	Archaea
isolate_archaeal	GCA_000405225.1	0	Archaea	Nanoarchaeota	Nanoarchaeia	Pacearchaeales	GW2011-AR1	ASMP01	ASMP01 sp000405225
isolate_archaeal	GCA_000405685.1	0	Archaea	Crenarchaeota	Nitrososphaeria	Caldiarchaeales	NZ13-MGT	JGI-0000106-J15	JGI-0000106-J15 sp000405685
isolate_archaeal	GCA_000405745.1	0	Archaea
isolate_archaeal	GCA_000405885.1	0	Archaea	Crenarchaeota	Thermoprotei	Geoarchaeales	Geoarchaeaceae	SCGC-AAA471-B05	SCGC-AAA471-B05 sp000380705
isolate_archaeal	GCA_000405905.1	0	Archaea	Crenarchaeota	Nitrososphaeria	Caldiarchaeales	HR02	JGI-OTU-1	JGI-OTU-1 sp000494145
isolate_archaeal	GCA_000405925.1	0	Archaea
isolate_archaeal	GCA_000421805.1	2	Archaea	Halobacterota	Halobacteria	Halobacteriales	Haloferacaceae	Halorubrum	Halorubrum ezzemoulense
isolate_archaeal	GCA_000427685.1	4	Archaea	Halobacterota	Halobacteria	Halobacteriales	Haloferacaceae	Haloplanus	Haloplanus natans
isolate_archaeal	GCA_000430485.1	0	Archaea	Euryarchaeota	Thermococci	Thermococcales	Thermococcaceae	Thermococcus_A	Thermococcus_A sp000430485
isolate_archaeal	GCA_000430905.1	1	Archaea	Halobacterota	Methanomicrobia	Methanomicrobiales	Methanocorpusculaceae	Methanocorpusculum	Methanocorpusculum parvum
isolate_archaeal	GCA_000446015.1	0	Archaea	Crenarchaeota	Thermoprotei	Thermofilales	Thermofilaceae	Thermofilum	Thermofilum carboxyditrophus
isolate_archaeal	GCA_000447865.2	2	Archaea	Halobacterota	Halobacteria	Halobacteriales	Haloferacaceae	Halopenitus	Halopenitus persicus
isolate_archaeal	GCA_000455345.1	4	Archaea	Halobacterota	Halobacteria	Halobacteriales	Natrialbaceae	Halopiger_A	Halopiger_A goleimassiliensis
isolate_archaeal	GCA_000455365.1	4	Archaea	Halobacterota	Halobacteria	Halobacteriales	Natrialbaceae	Halopiger_B	Halopiger_B djelfimassiliensis
isolate_archaeal	GCA_000470655.1	3	Archaea	Halobacterota	Halobacteria	Halobacteriales	Haloarculaceae	Halorhabdus	Halorhabdus tiamatea
isolate_archaeal	GCA_000474235.1	1	Archaea	Halobacterota	Halobacteria	Halobacteriales	Halobacteriaceae	Halarchaeum	Halarchaeum acidiphilum
isolate_archaeal	GCA_000484895.1	0	Archaea	Crenarchaeota	Nitrososphaeria	Nitrososphaerales	Nitrosopumilaceae	Nitrosopelagicus	Nitrosopelagicus sp000484935
isolate_archaeal	GCA_000484915.1	0	Archaea
isolate_archaeal	GCA_000484935.1	0	Archaea	Crenarchaeota	Nitrososphaeria	Nitrososphaerales	Nitrosopumilaceae	Nitrosopelagicus	Nitrosopelagicus sp000484935
isolate_archaeal	GCA_000484955.1	0	Archaea
isolate_archaeal	GCA_000484975.1	0	Archaea	Crenarchaeota	Nitrososphaeria	Nitrososphaerales	Nitrosopumilaceae	Nitrosopumilus	Nitrosopumilus sp000484975
isolate_archaeal	GCA_000485535.1	4	Archaea	Halobacterota	Halobacteria	Halobacteriales	Halalkalicoccaceae	Halalkalicoccus	Halalkalicoccus jeotgali
isolate_archaeal	GCA_000493245.1	4	Archaea	Halobacterota	Halobacteria	Halobacteriales	Natrialbaceae	Natrinema	Natrinema gari
isolate_archaeal	GCA_000494085.1	0	Archaea
isolate_archaeal	GCA_000494105.1	0	Archaea	Nanoarchaeota	Nanoarchaeia	SCGC-AAA011-G17	SCGC-AAA011-G17	SCGC-AAA011-G17	SCGC-AAA011-G17 sp000402515
isolate_archaeal	GCA_000494125.1	0	Archaea
isolate_archaeal	GCA_000494145.1	0	Archaea	Crenarchaeota	Nitrososphaeria	Caldiarchaeales	HR02	JGI-OTU-1	JGI-OTU-1 sp000494145
isolate_archaeal	GCA_000494165.1	0	Archaea
isolate_archaeal	GCA_000494185.1	0	Archaea	Crenarchaeota	Nitrososphaeria	Caldiarchaeales	HR02	AWOC01	AWOC01 sp000494185
isolate_archaeal	GCA_000494205.1	0	Archaea	Crenarchaeota	Thermoprotei	Geoarchaeales	Geoarchaeaceae	SCGC-AAA471-B05	SCGC-AAA471-B05 sp000380705
isolate_archaeal	GCA_000495475.1	3	Archaea	Halobacterota	Halobacteria	Halobacteriales	Haloferacaceae	Halobaculum	Halobaculum tyrrellensis
isolate_archaeal	GCA_000499765.1	2	Archaea	Euryarchaeota	Methanobacteria	Methanobacteriales	Methanobacteriaceae	Methanobacterium	Methanobacterium sp000499765
isolate_archaeal	GCA_000504205.1	1	Archaea	Halobacterota	Methanosarcinia	Methanosarcinales	Methanosarcinaceae	Methanolobus	Methanolobus tindarius
isolate_archaeal	GCA_000504565.2	3	Archaea	Halobacterota	Halobacteria	Halobacteriales	Haloarculaceae	Haloarcula	Haloarcula hispanica
isolate_archaeal	GCA_000513315.1	2	Archaea	Euryarchaeota	Methanobacteria	Methanobacteriales	Methanobacteriaceae	Methanobrevibacter_C	Methanobrevibacter_C arboriphilus_A
isolate_archaeal	GCA_000513435.1	2	Archaea
isolate_archaeal	GCA_000513855.1	1	Archaea	Crenarchaeota	Thermoprotei	Desulfurococcales	Desulfurococcaceae	Desulfurococcus	Desulfurococcus amylolyticus
isolate_archaeal	GCA_000517445.1	0	Archaea	Euryarchaeota	Thermococci	Thermococcales	Thermococcaceae	Thermococcus_B	Thermococcus_B paralvinellae
isolate_archaeal	GCA_000517625.1	3	Archaea	Halobacterota	Halobacteria	Halobacteriales	Natrialbaceae	Halostagnicola	Halostagnicola larsenii
isolate_archaeal	GCA_000529525.1	1	Archaea	Euryarchaeota	Methanobacteria	Methanobacteriales	Methanobacteriaceae	Methanobrevibacter_A	Methanobrevibacter_A oralis
isolate_archaeal	GCA_000585495.1	1	Archaea	Euryarchaeota	Thermococci	Thermococcales	Thermococcaceae	Thermococcus	Thermococcus nautili
isolate_archaeal	GCA_000591035.1	0	Archaea	Crenarchaeota	Thermoprotei	Desulfurococcales	Acidilobaceae	Aeropyrum	Aeropyrum camini
isolate_archaeal	GCA_000591055.1	2	Archaea	Halobacterota	Halobacteria	Halobacteriales	Haloarculaceae	Natronomonas	Natronomonas moolapensis
isolate_archaeal	GCA_000621965.1	1	Archaea	Euryarchaeota	Methanobacteria	Methanobacteriales	Methanobacteriaceae	Methanobrevibacter_B	Methanobrevibacter_B wolinii
isolate_archaeal	GCA_000632495.1	1	Archaea	Crenarchaeota	Thermoprotei	Sulfolobales	Sulfolobaceae	Acidianus	Acidianus copahuensis
isolate_archaeal	GCA_000685155.1	1	Archaea	Halobacterota	Methanosarcinia	Methanosarcinales	Methanoperedenaceae	Methanoperedens	Methanoperedens nitroreducens
isolate_archaeal	GCA_000685395.1	0	Archaea	Crenarchaeota	Nitrososphaeria	Nitrososphaerales	Nitrosopumilaceae	Nitrosotenuis	Nitrosotenuis chungbukensis
isolate_archaeal	GCA_000685635.1	5	Archaea	Halobacterota	Halobacteria	Halobacteriales	Haloferacaceae	Haloferax	Haloferax mediterranei
isolate_archaeal	GCA_000691505.2	3	Archaea	Halobacterota	Halobacteria	Halobacteriales	Natrialbaceae	Halostagnicola	Halostagnicola sp000691505
isolate_archaeal	GCA_000691865.1	0	Archaea	Halobacterota	Methanomicrobia	Methanomicrobiales	Methanocullaceae	Methanoculleus	Methanoculleus sp000691865
isolate_archaeal	GCA_000698785.1	1	Archaea	Crenarchaeota	Nitrososphaeria	Nitrososphaerales	Nitrososphaeraceae	Nitrososphaera	Nitrososphaera viennensis
isolate_archaeal	GCA_000700025.2	3	Archaea	Halobacterota	Halobacteria	Halobacteriales	Haloferacaceae	Halorubrum	Halorubrum halophilum
isolate_archaeal	GCA_000710605.1	3	Archaea	Halobacterota	Halobacteria	Halobacteriales	Natrialbaceae	Natrinema	Natrinema jeotgali
isolate_archaeal	GCA_000710615.1	7	Archaea	Halobacterota	Halobacteria	Halobacteriales	Haloadaptaceae	Haladaptatus	Haladaptatus cibarius
isolate_archaeal	GCA_000711215.1	1	Archaea	Halobacterota	Methanomicrobia	Methanomicrobiales	Methanomicrobiaceae	Methanomicrobium	Methanomicrobium mobile
isolate_archaeal	GCA_000711905.1	2	Archaea	Halobacterota	Methanosarcinia	Methanosarcinales	Methermicoccaceae	Methermicoccus	Methermicoccus shengliensis
isolate_archaeal	GCA_000722915.1	1	Archaea	Crenarchaeota	Nitrososphaeria	Nitrososphaerales	Nitrosopumilaceae	Nitrosopumilus	Nitrosopumilus sp000746765
isolate_archaeal	GCA_000723185.1	0	Archaea	Crenarchaeota	Nitrososphaeria	Nitrososphaerales	Nitrosopumilaceae	Nitrosotenuis	Nitrosotenuis sp000723185
isolate_archaeal	GCA_000723845.1	5	Archaea	Halobacterota	Halobacteria	Halobacteriales	Haloferacaceae	Haloferax	Haloferax prahovense
isolate_archaeal	GCA_000724145.1	1	Archaea	Crenarchaeota	Nitrososphaeria	Nitrososphaerales	Nitrosopumilaceae	Nitrosopumilus	Nitrosopumilus sp000746785
isolate_archaeal	GCA_000725425.1	0	Archaea	Euryarchaeota	Thermococci	Thermococcales	Thermococcaceae	Palaeococcus_A	Palaeococcus_A pacificus
isolate_archaeal	GCA_000730175.1	2	Archaea
isolate_archaeal	GCA_000730285.1	1	Archaea	Crenarchaeota	Nitrososphaeria	Nitrososphaerales	Nitrososphaeraceae	Nitrososphaera	Nitrososphaera evergladensis
isolate_archaeal	GCA_000731985.1	3	Archaea	Halobacterota	Halobacteria	Halobacteriales	Natrialbaceae	Natrinema	Natrinema altunense
isolate_archaeal	GCA_000734035.1	0	Archaea	Halobacterota	Archaeoglobi	Archaeoglobales	Archaeoglobaceae	Archaeoglobus	Archaeoglobus fulgidus
isolate_archaeal	GCA_000739065.1	1	Archaea	Euryarchaeota	Methanococci	Methanococcales	Methanocaldococcaceae	Methanocaldococcus	Methanocaldococcus bathoardescens
isolate_archaeal	GCA_000739555.1	2	Archaea	Halobacterota	Halobacteria	Halobacteriales	Haloferacaceae	Halolamina	Halolamina rubra
isolate_archaeal	GCA_000739575.1	3	Archaea	Halobacterota	Halobacteria	Halobacteriales	Haloferacaceae	Halobellus	Halobellus rufus
isolate_archaeal	GCA_000739595.1	3	Archaea	Halobacterota	Halobacteria	Halobacteriales	Haloferacaceae	Halorubrum	Halorubrum halophilum
isolate_archaeal	GCA_000740075.1	0	Archaea
isolate_archaeal	GCA_000744315.1	2	Archaea	Halobacterota	Methanosarcinia	Methanosarcinales	Methanosarcinaceae	Methanosarcina	Methanosarcina mazei
isolate_archaeal	GCA_000744455.1	2	Archaea	Euryarchaeota	Methanobacteria	Methanobacteriales	Methanobacteriaceae	Methanobacterium_B	Methanobacterium_B sp000744455
isolate_archaeal	GCA_000745485.1	5	Archaea	Euryarchaeota	Methanobacteria	Methanobacteriales	Methanobacteriaceae	Methanobacterium_D	Methanobacterium_D veterum
isolate_archaeal	GCA_000746075.1	5	Archaea	Euryarchaeota	Methanobacteria	Methanobacteriales	Methanobacteriaceae	Methanobacterium_D	Methanobacterium_D veterum
isolate_archaeal	GCA_000746205.1	3	Archaea	Halobacterota	Halobacteria	Halobacteriales	Haloferacaceae	Halorubrum	Halorubrum sp000746205
isolate_archaeal	GCA_000746685.1	1	Archaea	Crenarchaeota	Nitrososphaeria	Nitrososphaerales	Nitrosopumilaceae	Nitrosopumilus	Nitrosopumilus sp000746685
isolate_archaeal	GCA_000746695.1	0	Archaea
isolate_archaeal	GCA_000746705.1	0	Archaea	Crenarchaeota	Nitrososphaeria	Nitrososphaerales	Nitrosopumilaceae	Nitrosopelagicus	Nitrosopelagicus sp000746705
isolate_archaeal	GCA_000746745.1	1	Archaea	Crenarchaeota	Nitrososphaeria	Nitrososphaerales	Nitrosopumilaceae	Nitrosopumilus	Nitrosopumilus sp000746765
isolate_archaeal	GCA_000746765.1	1	Archaea	Crenarchaeota	Nitrososphaeria	Nitrososphaerales	Nitrosopumilaceae	Nitrosopumilus	Nitrosopumilus sp000746765
isolate_archaeal	GCA_000746785.1	0	Archaea	Crenarchaeota	Nitrososphaeria	Nitrososphaerales	Nitrosopumilaceae	Nitrosopumilus	Nitrosopumilus sp000746785
isolate_archaeal	GCA_000747605.1	1	Archaea	Crenarchaeota	Thermoprotei	Sulfolobales	Sulfolobaceae	Metallosphaera	Metallosphaera sedula
isolate_archaeal	GCA_000755225.1	2	Archaea	Halobacterota	Halobacteria	Halobacteriales	Haloarculaceae	Halapricum	Halapricum salinum
isolate_archaeal	GCA_000755245.1	3	Archaea	Halobacterota	Halobacteria	Halobacteriales	Halococcaceae	Halococcus	Halococcus sediminicola
isolate_archaeal	GCA_000762265.1	2	Archaea	Euryarchaeota	Methanobacteria	Methanobacteriales	Methanobacteriaceae	Methanobacterium	Methanobacterium formicicum
isolate_archaeal	GCA_000765475.1	2	Archaea	Halobacterota	Methanosarcinia	Methanosarcinales	Methanosarcinaceae	Methanococcoides	Methanococcoides methylutens
isolate_archaeal	GCA_000769655.1	0	Archaea	Euryarchaeota	Thermococci	Thermococcales	Thermococcaceae	Thermococcus	Thermococcus eurythermalis
isolate_archaeal	GCA_000784335.1	4	Archaea	Halobacterota	Halobacteria	Halobacteriales	Natrialbaceae	Natrinema	Natrinema salifodinae
isolate_archaeal	GCA_000784355.1	2	Archaea	Halobacterota	Methanomicrobia	Methanomicrobiales	Methanomicrobiaceae	Methanolacinia	Methanolacinia paynteri
isolate_archaeal	GCA_000789255.1	1	Archaea	Halobacterota	Archaeoglobi	Archaeoglobales	Archaeoglobaceae	Geoglobus	Geoglobus acetivorans
isolate_archaeal	GCA_000800805.1	1	Archaea	Thermoplasmatota	Thermoplasmata	Methanomassiliicoccales	Methanomethylophilaceae	Methanoplasma	Methanoplasma termitum
isolate_archaeal	GCA_000812185.1	0	Archaea	Crenarchaeota	Nitrososphaeria	Nitrososphaerales	Nitrosopumilaceae	Nitrosopelagicus	Nitrosopelagicus brevis
isolate_archaeal	GCA_000813245.1	0	Archaea	Crenarchaeota	Thermoprotei	Thermofilales	Thermofilaceae	Thermofilum	Thermofilum carboxyditrophus
isolate_archaeal	GCA_000816105.1	0	Archaea	Euryarchaeota	Thermococci	Thermococcales	Thermococcaceae	Thermococcus	Thermococcus guaymasensis
isolate_archaeal	GCA_000824705.1	1	Archaea	Euryarchaeota	Methanobacteria	Methanobacteriales	Methanobacteriaceae	Methanobrevibacter_A	Methanobrevibacter_A smithii
isolate_archaeal	GCA_000827835.1	3	Archaea	Halobacterota	Halobacteria	Halobacteriales	Haloarculaceae	Haloarcula	Haloarcula hispanica
isolate_archaeal	GCA_000828535.1	1	Archaea	Euryarchaeota	Methanococci	Methanococcales	Methanococcaceae	Methanococcus	Methanococcus maripaludis
isolate_archaeal	GCA_000828555.1	1	Archaea	Euryarchaeota	Methanococci	Methanococcales	Methanococcaceae	Methanococcus	Methanococcus maripaludis
isolate_archaeal	GCA_000828575.1	2	Archaea	Euryarchaeota	Methanobacteria	Methanobacteriales	Methanothermobacteriaceae	Methanothermobacter	Methanothermobacter sp000828575
isolate_archaeal	GCA_000875775.1	0	Archaea	Crenarchaeota	Nitrososphaeria	Nitrososphaerales	Nitrosopumilaceae	Nitrosopumilus	Nitrosopumilus piranensis
isolate_archaeal	GCA_000949015.1	0	Archaea	Thermoplasmatota	Thermoplasmata	Thermoplasmatales	Thermoplasmataceae	Acidiplasma	Acidiplasma aeolicum
isolate_archaeal	GCA_000955905.3	0	Archaea	Crenarchaeota	Nitrososphaeria	Nitrososphaerales	Nitrosopumilaceae	Nitrosotenuis	Nitrosotenuis cloacae
isolate_archaeal	GCA_000956175.1	0	Archaea	Crenarchaeota	Nitrososphaeria	Nitrososphaerales	Nitrosopumilaceae	Nitrosopumilus	Nitrosopumilus adriaticus
isolate_archaeal	GCA_000966265.1	1	Archaea	Euryarchaeota	Thermococci	Thermococcales	Thermococcaceae	Palaeococcus	Palaeococcus ferrophilus
isolate_archaeal	GCA_000969885.1	2	Archaea	Halobacterota	Methanosarcinia	Methanosarcinales	Methanosarcinaceae	Methanosarcina	Methanosarcina thermophila
isolate_archaeal	GCA_000969905.1	1	Archaea	Halobacterota	Methanosarcinia	Methanosarcinales	Methanosarcinaceae	Methanosarcina	Methanosarcina vacuolata
isolate_archaeal	GCA_000969925.1	2	Archaea	Halobacterota	Methanosarcinia	Methanosarcinales	Methanosarcinaceae	Methanosarcina	Methanosarcina thermophila
isolate_archaeal	GCA_000969945.1	1	Archaea	Halobacterota	Methanosarcinia	Methanosarcinales	Methanosarcinaceae	Methanosarcina	Methanosarcina vacuolata
isolate_archaeal	GCA_000969965.1	2	Archaea	Halobacterota	Methanosarcinia	Methanosarcinales	Methanosarcinaceae	Methanosarcina	Methanosarcina sp000969965
isolate_archaeal	GCA_000969985.1	2	Archaea	Halobacterota	Methanosarcinia	Methanosarcinales	Methanosarcinaceae	Methanosarcina	Methanosarcina barkeri_B
isolate_archaeal	GCA_000970005.1	2	Archaea	Halobacterota	Methanosarcinia	Methanosarcinales	Methanosarcinaceae	Methanosarcina	Methanosarcina sp000969965
isolate_archaeal	GCA_000970025.1	3	Archaea	Halobacterota	Methanosarcinia	Methanosarcinales	Methanosarcinaceae	Methanosarcina	Methanosarcina barkeri
isolate_archaeal	GCA_000970045.1	2	Archaea	Halobacterota	Methanosarcinia	Methanosarcinales	Methanosarcinaceae	MTP4	MTP4 sp000970045
isolate_archaeal	GCA_000970065.1	3	Archaea	Halobacterota	Methanosarcinia	Methanosarcinales	Methanosarcinaceae	Methanosarcina	Methanosarcina barkeri
isolate_archaeal	GCA_000970085.1	2	Archaea	Halobacterota	Methanosarcinia	Methanosarcinales	Methanosarcinaceae	Methanosarcina	Methanosarcina siciliae
isolate_archaeal	GCA_000970125.1	2	Archaea	Halobacterota	Methanosarcinia	Methanosarcinales	Methanosarcinaceae	Methanosarcina	Methanosarcina siciliae
isolate_archaeal	GCA_000970145.1	2	Archaea	Halobacterota	Methanosarcinia	Methanosarcinales	Methanosarcinaceae	Methanosarcina	Methanosarcina siciliae
isolate_archaeal	GCA_000970165.1	2	Archaea	Halobacterota	Methanosarcinia	Methanosarcinales	Methanosarcinaceae	Methanosarcina	Methanosarcina mazei
isolate_archaeal	GCA_000970185.1	2	Archaea	Halobacterota	Methanosarcinia	Methanosarcinales	Methanosarcinaceae	Methanosarcina	Methanosarcina mazei
isolate_archaeal	GCA_000970205.1	2	Archaea	Halobacterota	Methanosarcinia	Methanosarcinales	Methanosarcinaceae	Methanosarcina	Methanosarcina mazei
isolate_archaeal	GCA_000970225.1	1	Archaea	Halobacterota	Methanosarcinia	Methanosarcinales	Methanosarcinaceae	Methanosarcina	Methanosarcina mazei
isolate_archaeal	GCA_000970245.1	2	Archaea	Halobacterota	Methanosarcinia	Methanosarcinales	Methanosarcinaceae	Methanosarcina	Methanosarcina mazei
isolate_archaeal	GCA_000970265.1	2	Archaea	Halobacterota	Methanosarcinia	Methanosarcinales	Methanosarcinaceae	Methanosarcina	Methanosarcina lacustris
isolate_archaeal	GCA_000970285.1	3	Archaea	Halobacterota	Methanosarcinia	Methanosarcinales	Methanosarcinaceae	Methanosarcina	Methanosarcina horonobensis
isolate_archaeal	GCA_000970305.1	3	Archaea	Halobacterota	Methanosarcinia	Methanosarcinales	Methanosarcinaceae	Methanosarcina	Methanosarcina barkeri_A
isolate_archaeal	GCA_000970325.1	2	Archaea	Halobacterota	Methanosarcinia	Methanosarcinales	Methanosarcinaceae	Methanococcoides	Methanococcoides methylutens_A
isolate_archaeal	GCA_000978935.1	2	Archaea	Halobacterota	Methanosarcinia	Methanosarcinales	Methanosarcinaceae	Methanosarcina	Methanosarcina mazei
isolate_archaeal	GCA_000978945.1	2	Archaea	Halobacterota	Methanosarcinia	Methanosarcinales	Methanosarcinaceae	Methanosarcina	Methanosarcina mazei
isolate_archaeal	GCA_000978955.1	2	Archaea	Halobacterota	Methanosarcinia	Methanosarcinales	Methanosarcinaceae	Methanosarcina	Methanosarcina mazei
isolate_archaeal	GCA_000978965.1	1	Archaea	Halobacterota	Methanosarcinia	Methanosarcinales	Methanosarcinaceae	Methanosarcina	Methanosarcina mazei
isolate_archaeal	GCA_000979015.1	2	Archaea	Halobacterota	Methanosarcinia	Methanosarcinales	Methanosarcinaceae	Methanosarcina	Methanosarcina mazei
isolate_archaeal	GCA_000979025.1	2	Archaea	Halobacterota	Methanosarcinia	Methanosarcinales	Methanosarcinaceae	Methanosarcina	Methanosarcina mazei
isolate_archaeal	GCA_000979035.1	1	Archaea	Halobacterota	Methanosarcinia	Methanosarcinales	Methanosarcinaceae	Methanosarcina	Methanosarcina mazei
isolate_archaeal	GCA_000979045.1	1	Archaea	Halobacterota	Methanosarcinia	Methanosarcinales	Methanosarcinaceae	Methanosarcina	Methanosarcina mazei
isolate_archaeal	GCA_000979095.1	2	Archaea	Halobacterota	Methanosarcinia	Methanosarcinales	Methanosarcinaceae	Methanosarcina	Methanosarcina mazei
isolate_archaeal	GCA_000979105.1	2	Archaea	Halobacterota	Methanosarcinia	Methanosarcinales	Methanosarcinaceae	Methanosarcina	Methanosarcina mazei
isolate_archaeal	GCA_000979115.1	1	Archaea	Halobacterota	Methanosarcinia	Methanosarcinales	Methanosarcinaceae	Methanosarcina	Methanosarcina mazei
isolate_archaeal	GCA_000979125.1	2	Archaea	Halobacterota	Methanosarcinia	Methanosarcinales	Methanosarcinaceae	Methanosarcina	Methanosarcina mazei
isolate_archaeal	GCA_000979175.1	1	Archaea	Halobacterota	Methanosarcinia	Methanosarcinales	Methanosarcinaceae	Methanosarcina	Methanosarcina mazei
isolate_archaeal	GCA_000979185.1	2	Archaea	Halobacterota	Methanosarcinia	Methanosarcinales	Methanosarcinaceae	Methanosarcina	Methanosarcina mazei
isolate_archaeal	GCA_000979195.1	2	Archaea	Halobacterota	Methanosarcinia	Methanosarcinales	Methanosarcinaceae	Methanosarcina	Methanosarcina mazei
isolate_archaeal	GCA_000979205.1	2	Archaea	Halobacterota	Methanosarcinia	Methanosarcinales	Methanosarcinaceae	Methanosarcina	Methanosarcina mazei
isolate_archaeal	GCA_000979255.1	2	Archaea	Halobacterota	Methanosarcinia	Methanosarcinales	Methanosarcinaceae	Methanosarcina	Methanosarcina mazei
isolate_archaeal	GCA_000979265.1	1	Archaea	Halobacterota	Methanosarcinia	Methanosarcinales	Methanosarcinaceae	Methanosarcina	Methanosarcina mazei
isolate_archaeal	GCA_000979275.1	2	Archaea	Halobacterota	Methanosarcinia	Methanosarcinales	Methanosarcinaceae	Methanosarcina	Methanosarcina mazei
isolate_archaeal	GCA_000979295.1	3	Archaea	Halobacterota	Methanosarcinia	Methanosarcinales	Methanosarcinaceae	Methanosarcina	Methanosarcina sp000979455
isolate_archaeal	GCA_000979335.1	2	Archaea	Halobacterota	Methanosarcinia	Methanosarcinales	Methanosarcinaceae	Methanosarcina	Methanosarcina mazei
isolate_archaeal	GCA_000979345.1	2	Archaea	Halobacterota	Methanosarcinia	Methanosarcinales	Methanosarcinaceae	Methanosarcina	Methanosarcina mazei
isolate_archaeal	GCA_000979375.1	2	Archaea	Halobacterota	Methanosarcinia	Methanosarcinales	Methanosarcinaceae	Methanosarcina	Methanosarcina mazei
isolate_archaeal	GCA_000979385.1	3	Archaea	Halobacterota	Methanosarcinia	Methanosarcinales	Methanosarcinaceae	Methanosarcina	Methanosarcina sp000979455
isolate_archaeal	GCA_000979415.1	2	Archaea	Halobacterota	Methanosarcinia	Methanosarcinales	Methanosarcinaceae	Methanosarcina	Methanosarcina sp000979455
isolate_archaeal	GCA_000979425.1	2	Archaea	Halobacterota	Methanosarcinia	Methanosarcinales	Methanosarcinaceae	Methanosarcina	Methanosarcina sp000979455
isolate_archaeal	GCA_000979455.1	2	Archaea	Halobacterota	Methanosarcinia	Methanosarcinales	Methanosarcinaceae	Methanosarcina	Methanosarcina sp000979455
isolate_archaeal	GCA_000979475.1	2	Archaea	Halobacterota	Methanosarcinia	Methanosarcinales	Methanosarcinaceae	Methanosarcina	Methanosarcina sp000979455
isolate_archaeal	GCA_000979495.1	3	Archaea	Halobacterota	Methanosarcinia	Methanosarcinales	Methanosarcinaceae	Methanosarcina	Methanosarcina mazei
isolate_archaeal	GCA_000979505.1	2	Archaea	Halobacterota	Methanosarcinia	Methanosarcinales	Methanosarcinaceae	Methanosarcina	Methanosarcina mazei
isolate_archaeal	GCA_000979515.1	2	Archaea	Halobacterota	Methanosarcinia	Methanosarcinales	Methanosarcinaceae	Methanosarcina	Methanosarcina mazei
isolate_archaeal	GCA_000979555.1	2	Archaea	Halobacterota	Methanosarcinia	Methanosarcinales	Methanosarcinaceae	Methanosarcina	Methanosarcina mazei
isolate_archaeal	GCA_000979575.1	2	Archaea	Halobacterota	Methanosarcinia	Methanosarcinales	Methanosarcinaceae	Methanosarcina	Methanosarcina mazei
isolate_archaeal	GCA_000979585.1	2	Archaea	Halobacterota	Methanosarcinia	Methanosarcinales	Methanosarcinaceae	Methanosarcina	Methanosarcina mazei
isolate_archaeal	GCA_000979595.1	2	Archaea	Halobacterota	Methanosarcinia	Methanosarcinales	Methanosarcinaceae	Methanosarcina	Methanosarcina mazei
isolate_archaeal	GCA_000979635.1	2	Archaea	Halobacterota	Methanosarcinia	Methanosarcinales	Methanosarcinaceae	Methanosarcina	Methanosarcina mazei
isolate_archaeal	GCA_000979655.1	1	Archaea	Halobacterota	Methanosarcinia	Methanosarcinales	Methanosarcinaceae	Methanosarcina	Methanosarcina mazei
isolate_archaeal	GCA_000979665.1	2	Archaea	Halobacterota	Methanosarcinia	Methanosarcinales	Methanosarcinaceae	Methanosarcina	Methanosarcina mazei
isolate_archaeal	GCA_000979675.1	2	Archaea	Halobacterota	Methanosarcinia	Methanosarcinales	Methanosarcinaceae	Methanosarcina	Methanosarcina mazei
isolate_archaeal	GCA_000979685.1	2	Archaea	Halobacterota	Methanosarcinia	Methanosarcinales	Methanosarcinaceae	Methanosarcina	Methanosarcina mazei
isolate_archaeal	GCA_000979735.1	2	Archaea	Halobacterota	Methanosarcinia	Methanosarcinales	Methanosarcinaceae	Methanosarcina	Methanosarcina mazei
isolate_archaeal	GCA_000979745.1	2	Archaea	Halobacterota	Methanosarcinia	Methanosarcinales	Methanosarcinaceae	Methanosarcina	Methanosarcina mazei
isolate_archaeal	GCA_000979755.1	2	Archaea	Halobacterota	Methanosarcinia	Methanosarcinales	Methanosarcinaceae	Methanosarcina	Methanosarcina mazei
isolate_archaeal	GCA_000979765.1	2	Archaea	Halobacterota	Methanosarcinia	Methanosarcinales	Methanosarcinaceae	Methanosarcina	Methanosarcina mazei
isolate_archaeal	GCA_000979815.1	2	Archaea	Halobacterota	Methanosarcinia	Methanosarcinales	Methanosarcinaceae	Methanosarcina	Methanosarcina mazei
isolate_archaeal	GCA_000979825.1	1	Archaea	Halobacterota	Methanosarcinia	Methanosarcinales	Methanosarcinaceae	Methanosarcina	Methanosarcina mazei
isolate_archaeal	GCA_000979845.1	2	Archaea	Halobacterota	Methanosarcinia	Methanosarcinales	Methanosarcinaceae	Methanosarcina	Methanosarcina mazei
isolate_archaeal	GCA_000979855.1	2	Archaea	Halobacterota	Methanosarcinia	Methanosarcinales	Methanosarcinaceae	Methanosarcina	Methanosarcina mazei
isolate_archaeal	GCA_000979895.1	2	Archaea	Halobacterota	Methanosarcinia	Methanosarcinales	Methanosarcinaceae	Methanosarcina	Methanosarcina mazei
isolate_archaeal	GCA_000979915.1	1	Archaea	Halobacterota	Methanosarcinia	Methanosarcinales	Methanosarcinaceae	Methanosarcina	Methanosarcina mazei
isolate_archaeal	GCA_000979925.1	2	Archaea	Halobacterota	Methanosarcinia	Methanosarcinales	Methanosarcinaceae	Methanosarcina	Methanosarcina mazei
isolate_archaeal	GCA_000979935.1	2	Archaea	Halobacterota	Methanosarcinia	Methanosarcinales	Methanosarcinaceae	Methanosarcina	Methanosarcina mazei
isolate_archaeal	GCA_000979975.1	3	Archaea	Halobacterota	Methanosarcinia	Methanosarcinales	Methanosarcinaceae	Methanosarcina	Methanosarcina sp000979455
isolate_archaeal	GCA_000979995.1	2	Archaea	Halobacterota	Methanosarcinia	Methanosarcinales	Methanosarcinaceae	Methanosarcina	Methanosarcina mazei
isolate_archaeal	GCA_000980005.1	1	Archaea	Halobacterota	Methanosarcinia	Methanosarcinales	Methanosarcinaceae	Methanosarcina	Methanosarcina mazei
isolate_archaeal	GCA_000980025.1	2	Archaea	Halobacterota	Methanosarcinia	Methanosarcinales	Methanosarcinaceae	Methanosarcina	Methanosarcina mazei
isolate_archaeal	GCA_000980055.1	1	Archaea	Halobacterota	Methanosarcinia	Methanosarcinales	Methanosarcinaceae	Methanosarcina	Methanosarcina mazei
isolate_archaeal	GCA_000980075.1	2	Archaea	Halobacterota	Methanosarcinia	Methanosarcinales	Methanosarcinaceae	Methanosarcina	Methanosarcina mazei
isolate_archaeal	GCA_000980085.1	1	Archaea	Halobacterota	Methanosarcinia	Methanosarcinales	Methanosarcinaceae	Methanosarcina	Methanosarcina mazei
isolate_archaeal	GCA_000980105.1	1	Archaea	Halobacterota	Methanosarcinia	Methanosarcinales	Methanosarcinaceae	Methanosarcina	Methanosarcina mazei
isolate_archaeal	GCA_000980135.1	2	Archaea	Halobacterota	Methanosarcinia	Methanosarcinales	Methanosarcinaceae	Methanosarcina	Methanosarcina mazei
isolate_archaeal	GCA_000980155.1	2	Archaea	Halobacterota	Methanosarcinia	Methanosarcinales	Methanosarcinaceae	Methanosarcina	Methanosarcina mazei
isolate_archaeal	GCA_000980175.1	2	Archaea	Halobacterota	Methanosarcinia	Methanosarcinales	Methanosarcinaceae	Methanosarcina	Methanosarcina mazei
isolate_archaeal	GCA_000993805.1	0	Archaea	Crenarchaeota	Thermoprotei	Thermofilales	Thermofilaceae	Thermofilum_A	Thermofilum_A uzonense
isolate_archaeal	GCA_001006045.1	0	Archaea	Halobacterota	Archaeoglobi	Archaeoglobales	Archaeoglobaceae	Geoglobus	Geoglobus ahangari
isolate_archaeal	GCA_001006085.1	0	Archaea	Crenarchaeota	Thermoprotei	Desulfurococcales	Desulfurococcaceae	Desulfurococcus	Desulfurococcus mucosus
isolate_archaeal	GCA_001011115.1	4	Archaea	Halobacterota	Halobacteria	Halobacteriales	Halobacteriaceae	Halanaeroarchaeum	Halanaeroarchaeum sulfurireducens
isolate_archaeal	GCA_001017125.1	2	Archaea	Halobacterota	Methanomicrobia	Methanomicrobiales	Methanocullaceae	Methanoculleus	Methanoculleus sediminis
isolate_archaeal	GCA_001027005.1	2	Archaea	Halobacterota	Methanosarcinia	Methanosarcinales	Methanosarcinaceae	Methanosarcina	Methanosarcina barkeri
isolate_archaeal	GCA_001189275.1	0	Archaea	Crenarchaeota	Thermoprotei	Thermoproteales	Thermoproteaceae	Pyrobaculum	Pyrobaculum sp001189275
isolate_archaeal	GCA_001190965.1	4	Archaea	Halobacterota	Halobacteria	Halobacteriales	Haloferacaceae	Haloferax	Haloferax gibbonsii
isolate_archaeal	GCA_001261915.1	3	Archaea	Halobacterota	Halobacteria	Halobacteriales	Haloferacaceae	Halorubrum	Halorubrum sp001261915
isolate_archaeal	GCA_001266655.1	1	Archaea	Crenarchaeota	Thermoprotei	Sulfolobales	Sulfolobaceae	Metallosphaera	Metallosphaera sedula
isolate_archaeal	GCA_001266675.1	1	Archaea	Crenarchaeota	Thermoprotei	Sulfolobales	Sulfolobaceae	Metallosphaera	Metallosphaera sedula
isolate_archaeal	GCA_001266695.1	1	Archaea	Crenarchaeota	Thermoprotei	Sulfolobales	Sulfolobaceae	Metallosphaera	Metallosphaera sedula
isolate_archaeal	GCA_001266715.1	1	Archaea	Crenarchaeota	Thermoprotei	Sulfolobales	Sulfolobaceae	Metallosphaera	Metallosphaera sedula
isolate_archaeal	GCA_001266735.1	1	Archaea	Crenarchaeota	Thermoprotei	Sulfolobales	Sulfolobaceae	Metallosphaera	Metallosphaera sedula
isolate_archaeal	GCA_001280425.1	3	Archaea	Halobacterota	Halobacteria	Halobacteriales	Haloarculaceae	Haloarcula	Haloarcula rubripromontorii
isolate_archaeal	GCA_001280455.1	2	Archaea	Halobacterota	Halobacteria	Halobacteriales	Haloferacaceae	Halorubrum	Halorubrum tropicale
isolate_archaeal	GCA_001282785.1	2	Archaea	Halobacterota	Halobacteria	Halobacteriales	Haloferacaceae	Halolamina	Halolamina sediminis
isolate_archaeal	GCA_001304615.2	2	Archaea	Halobacterota	Methanosarcinia	Methanosarcinales	Methanosarcinaceae	Methanosarcina	Methanosarcina flavescens
isolate_archaeal	GCA_001305655.1	4	Archaea	Halobacterota	Halobacteria	Halobacteriales	Halobacteriaceae	Halanaeroarchaeum	Halanaeroarchaeum sulfurireducens
isolate_archaeal	GCA_001307315.1	2	Archaea	Halobacterota	Halobacteria	Halobacteriales	Haloferacaceae	Halolamina	Halolamina pelagica_B
isolate_archaeal	GCA_001315865.1	2	Archaea	Halobacterota	Methanosarcinia	Methanosarcinales	Methanosarcinaceae	Methanosarcina	Methanosarcina mazei
isolate_archaeal	GCA_001315885.1	2	Archaea	Euryarchaeota	Methanobacteria	Methanobacteriales	Methanobacteriaceae	Methanobrevibacter_C	Methanobrevibacter_C arboriphilus_A
isolate_archaeal	GCA_001315925.1	0	Archaea	Crenarchaeota	Thermoprotei	Thermoproteales	Thermocladiaceae	Thermocladium	Thermocladium modestius
isolate_archaeal	GCA_001315945.1	1	Archaea	Halobacterota	Methanomicrobia	Methanomicrobiales	Methanomicrobiaceae	Methanogenium	Methanogenium cariaci
isolate_archaeal	GCA_001316045.1	2	Archaea	Crenarchaeota	Thermoprotei	Sulfolobales	Sulfolobaceae	Sulfolobus_B	Sulfolobus_B metallicus
isolate_archaeal	GCA_001316065.1	0	Archaea	Crenarchaeota	Thermoprotei	Desulfurococcales	Acidilobaceae	Aeropyrum	Aeropyrum camini
isolate_archaeal	GCA_001316085.1	2	Archaea	Crenarchaeota	Thermoprotei	Sulfolobales	Sulfolobaceae	Sulfolobus_B	Sulfolobus_B sp001316085
isolate_archaeal	GCA_001316105.1	2	Archaea	Thermoplasmatota	Thermoplasmata	Thermoplasmatales	Thermoplasmataceae	Thermogymnomonas	Thermogymnomonas acidicola
isolate_archaeal	GCA_001317345.1	0	Archaea	Euryarchaeota	Thermococci	Thermococcales	Thermococcaceae	Thermococcus_A	Thermococcus_A sp001317345
isolate_archaeal	GCA_001321845.1	0	Archaea
isolate_archaeal	GCA_001368915.1	3	Archaea	Halobacterota	Halobacteria	Halobacteriales	Haloferacaceae	Haloferax	Haloferax massiliensis
isolate_archaeal	GCA_001399695.1	0	Archaea	Thermoplasmatota	Thermoplasmata	Thermoplasmatales	Thermoplasmataceae	Acidiplasma	Acidiplasma aeolicum
isolate_archaeal	GCA_001402935.1	0	Archaea	Thermoplasmatota	Thermoplasmata	Thermoplasmatales	Thermoplasmataceae	Acidiplasma	Acidiplasma aeolicum
isolate_archaeal	GCA_001402945.1	0	Archaea	Thermoplasmatota	Thermoplasmata	Thermoplasmatales	Thermoplasmataceae	Acidiplasma	Acidiplasma aeolicum
isolate_archaeal	GCA_001412615.1	0	Archaea	Crenarchaeota	Thermoprotei	Desulfurococcales	Pyrodictiaceae	Pyrodictium	Pyrodictium delaneyi
isolate_archaeal	GCA_001418715.1	0	Archaea	Euryarchaeota	Thermococci	Thermococcales	Thermococcaceae	Thermococcus	Thermococcus thioreducens
isolate_archaeal	GCA_001433455.1	0	Archaea	Euryarchaeota	Thermococci	Thermococcales	Thermococcaceae	Thermococcus_B	Thermococcus_B barophilus
isolate_archaeal	GCA_001458655.1	3	Archaea	Euryarchaeota	Methanobacteria	Methanobacteriales	Methanobacteriaceae	Methanobacterium	Methanobacterium formicicum
isolate_archaeal	GCA_001462205.1	2	Archaea	Halobacterota	Halobacteria	Halobacteriales	Haloferacaceae	Haloparvum	Haloparvum sedimenti
isolate_archaeal	GCA_001462395.1	1	Archaea	Crenarchaeota	Thermoprotei	Desulfurococcales	Pyrodictiaceae	Pyrodictium	Pyrodictium occultum
isolate_archaeal	GCA_001469865.1	2	Archaea	Halobacterota	Halobacteria	Halobacteriales	Haloferacaceae	Haloferax	Haloferax sp001469865
isolate_archaeal	GCA_001469875.2	2	Archaea	Halobacterota	Halobacteria	Halobacteriales	Haloferacaceae	Haloferax	Haloferax sp001469875
isolate_archaeal	GCA_001469955.1	2	Archaea	Halobacterota	Halobacteria	Halobacteriales	Haloferacaceae	Haloprofundus	Haloprofundus marisrubri
isolate_archaeal	GCA_001477655.1	2	Archaea	Euryarchaeota	Methanobacteria	Methanobacteriales	Methanobacteriaceae	Methanobrevibacter_A	Methanobrevibacter_A millerae
isolate_archaeal	GCA_001481295.1	0	Archaea	Thermoplasmatota	Thermoplasmata	Methanomassiliicoccales	Methanomethylophilaceae	Methanomethylophilus	Methanomethylophilus sp001481295
isolate_archaeal	GCA_001481635.1	3	Archaea	Crenarchaeota	Thermoprotei	Sulfolobales	Sulfolobaceae	Sulfolobus	Sulfolobus acidocaldarius
isolate_archaeal	GCA_001481685.1	0	Archaea	Crenarchaeota	Thermoprotei	Ignicoccales	Ignicoccaceae	Ignicoccus	Ignicoccus islandicus
isolate_archaeal	GCA_001482285.1	3	Archaea	Halobacterota	Halobacteria	Halobacteriales	Haloferacaceae	Haloferax	Haloferax sp001482285
isolate_archaeal	GCA_001484195.1	0	Archaea	Euryarchaeota	Thermococci	Thermococcales	Thermococcaceae	Thermococcus	Thermococcus celericrescens
isolate_archaeal	GCA_001484685.1	1	Archaea	Euryarchaeota	Thermococci	Thermococcales	Thermococcaceae	Thermococcus_A	Thermococcus_A sp001484685
isolate_archaeal	GCA_001485535.1	4	Archaea	Halobacterota	Halobacteria	Halobacteriales	Halobacteriaceae	Halobacterium	Halobacterium sp001485535
isolate_archaeal	GCA_001485555.1	3	Archaea	Halobacterota	Halobacteria	Halobacteriales	Haloarculaceae	Haloarcula	Haloarcula hispanica
isolate_archaeal	GCA_001485575.1	3	Archaea	Halobacterota	Halobacteria	Halobacteriales	Haloarculaceae	Haloarcula	Haloarcula sp001485575
isolate_archaeal	GCA_001488575.1	3	Archaea	Halobacterota	Halobacteria	Halobacteriales	Halobacteriaceae	Halobacterium	Halobacterium hubeiense
isolate_archaeal	GCA_001541925.1	0	Archaea	Crenarchaeota	Nitrososphaeria	Nitrososphaerales	Nitrosopumilaceae	Nitrosopumilus	Nitrosopumilus sp001541925
isolate_archaeal	GCA_001542905.1	2	Archaea	Halobacterota	Halobacteria	Halobacteriales	Haloferacaceae	Halorubrum	Halorubrum aethiopicum
isolate_archaeal	GCA_001548675.1	4	Archaea	Euryarchaeota	Methanobacteria	Methanobacteriales	Methanobacteriaceae	Methanobrevibacter_A	Methanobrevibacter_A sp001548675
isolate_archaeal	GCA_001548885.1	0	Archaea
isolate_archaeal	GCA_001548915.1	0	Archaea
isolate_archaeal	GCA_001548935.1	0	Archaea
isolate_archaeal	GCA_001548955.1	0	Archaea
isolate_archaeal	GCA_001548965.1	0	Archaea
isolate_archaeal	GCA_001548995.1	0	Archaea
isolate_archaeal	GCA_001549015.1	0	Archaea
isolate_archaeal	GCA_001549035.1	0	Archaea
isolate_archaeal	GCA_001549045.1	1	Archaea
isolate_archaeal	GCA_001549075.1	0	Archaea
isolate_archaeal	GCA_001549095.1	0	Archaea
isolate_archaeal	GCA_001549115.1	0	Archaea
isolate_archaeal	GCA_001549125.1	0	Archaea
isolate_archaeal	GCA_001549135.1	0	Archaea
isolate_archaeal	GCA_001549175.1	0	Archaea
isolate_archaeal	GCA_001549195.1	0	Archaea
isolate_archaeal	GCA_001549215.1	0	Archaea
isolate_archaeal	GCA_001549225.1	0	Archaea
isolate_archaeal	GCA_001549255.1	0	Archaea
isolate_archaeal	GCA_001549275.1	0	Archaea
isolate_archaeal	GCA_001549285.1	0	Archaea
isolate_archaeal	GCA_001549315.1	0	Archaea
isolate_archaeal	GCA_001549325.1	0	Archaea
isolate_archaeal	GCA_001549355.1	0	Archaea
isolate_archaeal	GCA_001549365.1	0	Archaea
isolate_archaeal	GCA_001549395.1	0	Archaea
isolate_archaeal	GCA_001549415.1	0	Archaea
isolate_archaeal	GCA_001549435.1	0	Archaea
isolate_archaeal	GCA_001549445.1	0	Archaea
isolate_archaeal	GCA_001549475.1	0	Archaea
isolate_archaeal	GCA_001549495.1	0	Archaea
isolate_archaeal	GCA_001549515.1	0	Archaea
isolate_archaeal	GCA_001559955.1	3	Archaea	Crenarchaeota	Thermoprotei	Sulfolobales	Sulfolobaceae	Sulfolobus	Sulfolobus acidocaldarius
isolate_archaeal	GCA_001559965.1	3	Archaea	Crenarchaeota	Thermoprotei	Sulfolobales	Sulfolobaceae	Sulfolobus	Sulfolobus acidocaldarius
isolate_archaeal	GCA_001559975.1	3	Archaea	Crenarchaeota	Thermoprotei	Sulfolobales	Sulfolobaceae	Sulfolobus	Sulfolobus acidocaldarius
isolate_archaeal	GCA_001559985.1	3	Archaea	Crenarchaeota	Thermoprotei	Sulfolobales	Sulfolobaceae	Sulfolobus	Sulfolobus acidocaldarius
isolate_archaeal	GCA_001560035.1	3	Archaea	Crenarchaeota	Thermoprotei	Sulfolobales	Sulfolobaceae	Sulfolobus	Sulfolobus acidocaldarius
isolate_archaeal	GCA_001560045.1	3	Archaea	Crenarchaeota	Thermoprotei	Sulfolobales	Sulfolobaceae	Sulfolobus	Sulfolobus acidocaldarius
isolate_archaeal	GCA_001560065.1	3	Archaea	Crenarchaeota	Thermoprotei	Sulfolobales	Sulfolobaceae	Sulfolobus	Sulfolobus acidocaldarius
isolate_archaeal	GCA_001560085.1	3	Archaea	Crenarchaeota	Thermoprotei	Sulfolobales	Sulfolobaceae	Sulfolobus	Sulfolobus acidocaldarius
isolate_archaeal	GCA_001560115.1	3	Archaea	Crenarchaeota	Thermoprotei	Sulfolobales	Sulfolobaceae	Sulfolobus	Sulfolobus acidocaldarius
isolate_archaeal	GCA_001560125.1	3	Archaea	Crenarchaeota	Thermoprotei	Sulfolobales	Sulfolobaceae	Sulfolobus	Sulfolobus acidocaldarius
isolate_archaeal	GCA_001560135.1	3	Archaea	Crenarchaeota	Thermoprotei	Sulfolobales	Sulfolobaceae	Sulfolobus	Sulfolobus acidocaldarius
isolate_archaeal	GCA_001560165.1	3	Archaea	Crenarchaeota	Thermoprotei	Sulfolobales	Sulfolobaceae	Sulfolobus	Sulfolobus acidocaldarius
isolate_archaeal	GCA_001560195.1	3	Archaea	Crenarchaeota	Thermoprotei	Sulfolobales	Sulfolobaceae	Sulfolobus	Sulfolobus acidocaldarius
isolate_archaeal	GCA_001560205.1	3	Archaea	Crenarchaeota	Thermoprotei	Sulfolobales	Sulfolobaceae	Sulfolobus	Sulfolobus acidocaldarius
isolate_archaeal	GCA_001560215.1	3	Archaea	Crenarchaeota	Thermoprotei	Sulfolobales	Sulfolobaceae	Sulfolobus	Sulfolobus acidocaldarius
isolate_archaeal	GCA_001560245.1	3	Archaea	Crenarchaeota	Thermoprotei	Sulfolobales	Sulfolobaceae	Sulfolobus	Sulfolobus acidocaldarius
isolate_archaeal	GCA_001560275.1	3	Archaea	Crenarchaeota	Thermoprotei	Sulfolobales	Sulfolobaceae	Sulfolobus	Sulfolobus acidocaldarius
isolate_archaeal	GCA_001560285.1	3	Archaea	Crenarchaeota	Thermoprotei	Sulfolobales	Sulfolobaceae	Sulfolobus	Sulfolobus acidocaldarius
isolate_archaeal	GCA_001560305.1	3	Archaea	Crenarchaeota	Thermoprotei	Sulfolobales	Sulfolobaceae	Sulfolobus	Sulfolobus acidocaldarius
isolate_archaeal	GCA_001560315.1	3	Archaea	Crenarchaeota	Thermoprotei	Sulfolobales	Sulfolobaceae	Sulfolobus	Sulfolobus acidocaldarius
isolate_archaeal	GCA_001560355.1	3	Archaea	Crenarchaeota	Thermoprotei	Sulfolobales	Sulfolobaceae	Sulfolobus	Sulfolobus acidocaldarius
isolate_archaeal	GCA_001560375.1	3	Archaea	Crenarchaeota	Thermoprotei	Sulfolobales	Sulfolobaceae	Sulfolobus	Sulfolobus acidocaldarius
isolate_archaeal	GCA_001560385.1	3	Archaea	Crenarchaeota	Thermoprotei	Sulfolobales	Sulfolobaceae	Sulfolobus	Sulfolobus acidocaldarius
isolate_archaeal	GCA_001560405.1	3	Archaea	Crenarchaeota	Thermoprotei	Sulfolobales	Sulfolobaceae	Sulfolobus	Sulfolobus acidocaldarius
isolate_archaeal	GCA_001560435.1	3	Archaea	Crenarchaeota	Thermoprotei	Sulfolobales	Sulfolobaceae	Sulfolobus	Sulfolobus acidocaldarius
isolate_archaeal	GCA_001560455.1	3	Archaea	Crenarchaeota	Thermoprotei	Sulfolobales	Sulfolobaceae	Sulfolobus	Sulfolobus acidocaldarius
isolate_archaeal	GCA_001560465.1	3	Archaea	Crenarchaeota	Thermoprotei	Sulfolobales	Sulfolobaceae	Sulfolobus	Sulfolobus acidocaldarius
isolate_archaeal	GCA_001560485.1	3	Archaea	Crenarchaeota	Thermoprotei	Sulfolobales	Sulfolobaceae	Sulfolobus	Sulfolobus acidocaldarius
isolate_archaeal	GCA_001560515.1	3	Archaea	Crenarchaeota	Thermoprotei	Sulfolobales	Sulfolobaceae	Sulfolobus	Sulfolobus acidocaldarius
isolate_archaeal	GCA_001560525.1	3	Archaea	Crenarchaeota	Thermoprotei	Sulfolobales	Sulfolobaceae	Sulfolobus	Sulfolobus acidocaldarius
isolate_archaeal	GCA_001560555.1	3	Archaea	Crenarchaeota	Thermoprotei	Sulfolobales	Sulfolobaceae	Sulfolobus	Sulfolobus acidocaldarius
isolate_archaeal	GCA_001560565.1	3	Archaea	Crenarchaeota	Thermoprotei	Sulfolobales	Sulfolobaceae	Sulfolobus	Sulfolobus acidocaldarius
isolate_archaeal	GCA_001560595.1	3	Archaea	Crenarchaeota	Thermoprotei	Sulfolobales	Sulfolobaceae	Sulfolobus	Sulfolobus acidocaldarius
isolate_archaeal	GCA_001560605.1	3	Archaea	Crenarchaeota	Thermoprotei	Sulfolobales	Sulfolobaceae	Sulfolobus	Sulfolobus acidocaldarius
isolate_archaeal	GCA_001560635.1	3	Archaea	Crenarchaeota	Thermoprotei	Sulfolobales	Sulfolobaceae	Sulfolobus	Sulfolobus acidocaldarius
isolate_archaeal	GCA_001560645.1	3	Archaea	Crenarchaeota	Thermoprotei	Sulfolobales	Sulfolobaceae	Sulfolobus	Sulfolobus acidocaldarius
isolate_archaeal	GCA_001560675.1	3	Archaea	Crenarchaeota	Thermoprotei	Sulfolobales	Sulfolobaceae	Sulfolobus	Sulfolobus acidocaldarius
isolate_archaeal	GCA_001560685.1	3	Archaea	Crenarchaeota	Thermoprotei	Sulfolobales	Sulfolobaceae	Sulfolobus	Sulfolobus acidocaldarius
isolate_archaeal	GCA_001560715.1	3	Archaea	Crenarchaeota	Thermoprotei	Sulfolobales	Sulfolobaceae	Sulfolobus	Sulfolobus acidocaldarius
isolate_archaeal	GCA_001560725.1	3	Archaea	Crenarchaeota	Thermoprotei	Sulfolobales	Sulfolobaceae	Sulfolobus	Sulfolobus acidocaldarius
isolate_archaeal	GCA_001560755.1	3	Archaea	Crenarchaeota	Thermoprotei	Sulfolobales	Sulfolobaceae	Sulfolobus	Sulfolobus acidocaldarius
isolate_archaeal	GCA_001560765.1	3	Archaea	Crenarchaeota	Thermoprotei	Sulfolobales	Sulfolobaceae	Sulfolobus	Sulfolobus acidocaldarius
isolate_archaeal	GCA_001560795.1	3	Archaea	Crenarchaeota	Thermoprotei	Sulfolobales	Sulfolobaceae	Sulfolobus	Sulfolobus acidocaldarius
isolate_archaeal	GCA_001560815.1	3	Archaea	Crenarchaeota	Thermoprotei	Sulfolobales	Sulfolobaceae	Sulfolobus	Sulfolobus acidocaldarius
isolate_archaeal	GCA_001560835.1	3	Archaea	Crenarchaeota	Thermoprotei	Sulfolobales	Sulfolobaceae	Sulfolobus	Sulfolobus acidocaldarius
isolate_archaeal	GCA_001560915.1	1	Archaea	Thermoplasmatota	Thermoplasmata	Methanomassiliicoccales	Methanomethylophilaceae	Methanomethylophilus	Methanomethylophilus sp001560915
isolate_archaeal	GCA_001563245.1	1	Archaea	Euryarchaeota	Methanobacteria	Methanobacteriales	Methanobacteriaceae	Methanobrevibacter	Methanobrevibacter olleyae
isolate_archaeal	GCA_001571385.1	2	Archaea	Halobacterota	Methanomicrobia	Methanomicrobiales	Methanofollaceae	Methanofollis	Methanofollis ethanolicus
isolate_archaeal	GCA_001571405.1	0	Archaea	Halobacterota	Methanomicrobia	Methanomicrobiales	Methanocullaceae	Methanoculleus	Methanoculleus thermophilus
isolate_archaeal	GCA_001577775.1	0	Archaea	Euryarchaeota	Thermococci	Thermococcales	Thermococcaceae	Pyrococcus	Pyrococcus kukulkanii
isolate_archaeal	GCA_001592435.1	0	Archaea	Euryarchaeota	Thermococci	Thermococcales	Thermococcaceae	Thermococcus	Thermococcus peptonophilus
isolate_archaeal	GCA_001593955.1	4	Archaea	Halobacterota	Halobacteria	Halobacteriales	Halalkalicoccaceae	Halalkalicoccus	Halalkalicoccus paucihalophilus
isolate_archaeal	GCA_001602375.1	2	Archaea	Halobacterota	Methanomicrobia	Methanomicrobiales	Methanocullaceae	Methanoculleus	Methanoculleus horonobensis
isolate_archaeal	GCA_001625445.1	3	Archaea	Halobacterota	Halobacteria	Halobacteriales	Haloadaptaceae	Haladaptatus	Haladaptatus sp001625445
isolate_archaeal	GCA_001639265.1	1	Archaea	Euryarchaeota	Methanobacteria	Methanobacteriales	Methanobacteriaceae	Methanobrevibacter_D	Methanobrevibacter_D filiformis
isolate_archaeal	GCA_001639275.1	1	Archaea	Euryarchaeota	Methanobacteria	Methanobacteriales	Methanobacteriaceae	Methanobrevibacter_A	Methanobrevibacter_A oralis
isolate_archaeal	GCA_001639285.1	2	Archaea	Euryarchaeota	Methanobacteria	Methanobacteriales	Methanobacteriaceae	Methanobrevibacter_C	Methanobrevibacter_C cuticularis
isolate_archaeal	GCA_001639295.1	0	Archaea	Euryarchaeota	Methanobacteria	Methanobacteriales	Methanobacteriaceae	Methanobrevibacter_D	Methanobrevibacter_D curvatus
isolate_archaeal	GCA_001647085.1	0	Archaea	Euryarchaeota	Thermococci	Thermococcales	Thermococcaceae	Thermococcus	Thermococcus piezophilus
isolate_archaeal	GCA_001647155.1	3	Archaea	Halobacterota	Halobacteria	Halobacteriales	Haloarculaceae	Haloarcula	Haloarcula hispanica
isolate_archaeal	GCA_001663375.1	1	Archaea	Crenarchaeota	Thermoprotei	Thermoproteales	Thermocladiaceae	Caldivirga	Caldivirga sp001663375
isolate_archaeal	GCA_001674955.1	1	Archaea
isolate_archaeal	GCA_001719125.1	2	Archaea	Crenarchaeota	Thermoprotei	Sulfolobales	Sulfolobaceae	Sulfolobus_A	Sulfolobus_A sp001719125
isolate_archaeal	GCA_001723155.1	4	Archaea	Halobacterota	Halobacteria	Halobacteriales	Haloadaptaceae	Haladaptatus	Haladaptatus paucihalophilus
isolate_archaeal	GCA_001723845.1	0	Archaea	Altiarchaeota	Altiarchaeia	WOR-SM1-SCG	WOR-SM1-SCG-A	WOR-SM1-SCG-A	WOR-SM1-SCG-A sp001723845
isolate_archaeal	GCA_001729285.1	2	Archaea	Euryarchaeota	Methanobacteria	Methanobacteriales	Methanobacteriaceae	Methanobacterium_D	Methanobacterium_D bryantii
isolate_archaeal	GCA_001729375.1	2	Archaea	Halobacterota	Methanosarcinia	Methanosarcinales	Methanosarcinaceae	Methanosarcina	Methanosarcina barkeri
isolate_archaeal	GCA_001729385.1	1	Archaea	Euryarchaeota	Methanobacteria	Methanobacteriales	Methanobacteriaceae	Methanobrevibacter_A	Methanobrevibacter_A gottschalkii
isolate_archaeal	GCA_001729395.1	0	Archaea	Euryarchaeota	Methanobacteria	Methanobacteriales	Methanobacteriaceae	Methanosphaera	Methanosphaera stadtmanae
isolate_archaeal	GCA_001729455.1	1	Archaea	Euryarchaeota	Methanobacteria	Methanobacteriales	Methanobacteriaceae	Methanobrevibacter_A	Methanobrevibacter_A smithii
isolate_archaeal	GCA_001729965.1	0	Archaea	Euryarchaeota	Methanobacteria	Methanobacteriales	Methanobacteriaceae	Methanosphaera	Methanosphaera sp001729965
isolate_archaeal	GCA_001748385.1	1	Archaea	Crenarchaeota	Thermoprotei	Thermoproteales	Thermocladiaceae	Vulcanisaeta_B	Vulcanisaeta_B thermophila
isolate_archaeal	GCA_001767315.1	2	Archaea	Halobacterota	Halobacteria	Halobacteriales	Halobacteriaceae	Halodesulfurarchaeum	Halodesulfurarchaeum formicicum
isolate_archaeal	GCA_001861355.1	3	Archaea	Halobacterota	Halobacteria	Halobacteriales	Natrialbaceae	Natrialba	Natrialba sp001861355
isolate_archaeal	GCA_001870125.1	1	Archaea	Crenarchaeota	Nitrososphaeria	Nitrososphaerales	Nitrososphaeraceae	Nitrosocosmicus	Nitrosocosmicus exaquare
isolate_archaeal	GCA_001886955.1	2	Archaea	Halobacterota	Halobacteria	Halobacteriales	Halobacteriaceae	Halodesulfurarchaeum	Halodesulfurarchaeum formicicum
isolate_archaeal	GCA_001888095.1	1	Archaea	Halobacterota	Methanosarcinia	Methanosarcinales	Methanosarcinaceae	Methanohalophilus	Methanohalophilus portucalensis
isolate_archaeal	GCA_001889405.1	1	Archaea	Halobacterota	Methanosarcinia	Methanosarcinales	Methanosarcinaceae	Methanohalophilus	Methanohalophilus halophilus
isolate_archaeal	GCA_001950595.1	3	Archaea	Halobacterota	Halobacteria	Halobacteriales	Haloarculaceae	CBA1134	CBA1134 sp001950595
isolate_archaeal	GCA_001953745.1	5	Archaea	Halobacterota	Halobacteria	Halobacteriales	Natrialbaceae	Natrinema	Natrinema saccharevitans
isolate_archaeal	GCA_001971705.1	3	Archaea	Halobacterota	Halobacteria	Halobacteriales	Natrialbaceae	Natronorubrum	Natronorubrum daqingensis
isolate_archaeal	GCA_001989615.1	2	Archaea	Halobacterota	Halobacteria	Halobacteriales	Haloarculaceae	Halorientalis	Halorientalis sp001989615
isolate_archaeal	GCA_002025255.1	2	Archaea	Halobacterota	Halobacteria	Halobacteriales	Haloferacaceae	Halolamina	Halolamina sp002025255
isolate_archaeal	GCA_002072215.1	2	Archaea	Euryarchaeota	Methanobacteria	Methanobacteriales	Methanobacteriaceae	Methanobrevibacter_C	Methanobrevibacter_C arboriphilus
isolate_archaeal	GCA_002077075.2	0	Archaea	Crenarchaeota	Thermoprotei	Thermoproteales	Thermoproteaceae	Thermoproteus	Thermoproteus sp002077075
isolate_archaeal	GCA_002078205.2	1	Archaea
isolate_archaeal	GCA_002078355.1	0	Archaea	Thermoplasmatota	Thermoplasmata	Thermoplasmatales	Thermoplasmataceae	Ferroplasma	Ferroplasma acidiphilum
isolate_archaeal	GCA_002114285.1	2	Archaea	Halobacterota	Halobacteria	Halobacteriales	Haloferacaceae	Halorubrum	Halorubrum ezzemoulense
isolate_archaeal	GCA_002116695.1	2	Archaea	Crenarchaeota	Thermoprotei	Sulfolobales	Sulfolobaceae	Acidianus	Acidianus manzaensis
isolate_archaeal	GCA_002135005.1	2	Archaea
isolate_archaeal	GCA_002135045.1	2	Archaea	Halobacterota	Halobacteria	Halobacteriales	Haloferacaceae	Halorubrum	Halorubrum ezzemoulense
isolate_archaeal	GCA_002153915.1	2	Archaea	Halobacterota	Methanonatronarchaeia	Methanonatronarchaeales	Methanonatronarchaeaceae	Methanonatronarchaeum	Methanonatronarchaeum thermophilum
isolate_archaeal	GCA_002156705.1	4	Archaea	Halobacterota	Halobacteria	Halobacteriales	Natrialbaceae	B1-Br10-E2g2	B1-Br10-E2g2 sp002156705
isolate_archaeal	GCA_002156965.1	1	Archaea	Crenarchaeota	Nitrososphaeria	Nitrososphaerales	Nitrosopumilaceae	Nitrosopumilus	Nitrosopumilus catalina
isolate_archaeal	GCA_002176885.1	0	Archaea
isolate_archaeal	GCA_002177135.1	3	Archaea	Halobacterota	Halobacteria	Halobacteriales	Natrialbaceae	Natronolimnobius	Natronolimnobius baerhuensis
isolate_archaeal	GCA_002194565.1	0	Archaea	Crenarchaeota	Thermoprotei	Desulfurococcales	Pyrodictiaceae	Pyrodictium	Pyrodictium delaneyi
isolate_archaeal	GCA_002197185.1	0	Archaea	Euryarchaeota	Thermococci	Thermococcales	Thermococcaceae	Thermococcus	Thermococcus radiotolerans
isolate_archaeal	GCA_002201895.1	0	Archaea	Euryarchaeota	Methanopyri	Methanopyrales	Methanopyraceae	Methanopyrus	Methanopyrus sp002201895
isolate_archaeal	GCA_002201915.1	0	Archaea	Euryarchaeota	Methanopyri	Methanopyrales	Methanopyraceae	Methanopyrus	Methanopyrus sp002201895
isolate_archaeal	GCA_002208625.1	1	Archaea	Euryarchaeota	Methanobacteria	Methanobacteriales	Methanobacteriaceae	Methanobrevibacter_B	Methanobrevibacter_B sp002208625
isolate_archaeal	GCA_002214165.1	0	Archaea	Micrarchaeota	Micrarchaeia	Micrarchaeales	Micrarchaeaceae	Mia14	Mia14 sp002214165
isolate_archaeal	GCA_002214365.1	1	Archaea	Euryarchaeota	Thermococci	Thermococcales	Thermococcaceae	Thermococcus	Thermococcus celer
isolate_archaeal	GCA_002214385.1	0	Archaea	Euryarchaeota	Thermococci	Thermococcales	Thermococcaceae	Thermococcus	Thermococcus gorgonarius
isolate_archaeal	GCA_002214465.1	0	Archaea	Euryarchaeota	Thermococci	Thermococcales	Thermococcaceae	Thermococcus	Thermococcus barossii
isolate_archaeal	GCA_002214485.1	0	Archaea	Euryarchaeota	Thermococci	Thermococcales	Thermococcaceae	Thermococcus	Thermococcus pacificus
isolate_archaeal	GCA_002214505.1	0	Archaea	Euryarchaeota	Thermococci	Thermococcales	Thermococcaceae	Thermococcus	Thermococcus siculi
isolate_archaeal	GCA_002214525.1	0	Archaea	Euryarchaeota	Thermococci	Thermococcales	Thermococcaceae	Thermococcus	Thermococcus sp002214525
isolate_archaeal	GCA_002214545.1	0	Archaea	Euryarchaeota	Thermococci	Thermococcales	Thermococcaceae	Thermococcus	Thermococcus thioreducens
isolate_archaeal	GCA_002214565.1	0	Archaea	Euryarchaeota	Thermococci	Thermococcales	Thermococcaceae	Thermococcus	Thermococcus radiotolerans
isolate_archaeal	GCA_002214585.1	0	Archaea	Euryarchaeota	Thermococci	Thermococcales	Thermococcaceae	Thermococcus	Thermococcus profundus
isolate_archaeal	GCA_002214605.1	0	Archaea	Euryarchaeota	Thermococci	Thermococcales	Thermococcaceae	Pyrococcus	Pyrococcus chitonophagus
isolate_archaeal	GCA_002215285.1	3	Archaea	Halobacterota	Halobacteria	Halobacteriales	Haloferacaceae	Halorubrum	Halorubrum lacusprofundi
isolate_archaeal	GCA_002215305.1	3	Archaea	Halobacterota	Halobacteria	Halobacteriales	Haloferacaceae	Halorubrum	Halorubrum lacusprofundi
isolate_archaeal	GCA_002215405.1	3	Archaea	Crenarchaeota	Thermoprotei	Sulfolobales	Sulfolobaceae	Sulfolobus	Sulfolobus acidocaldarius
isolate_archaeal	GCA_002215445.1	3	Archaea	Crenarchaeota	Thermoprotei	Sulfolobales	Sulfolobaceae	Sulfolobus	Sulfolobus acidocaldarius
isolate_archaeal	GCA_002215485.1	3	Archaea	Crenarchaeota	Thermoprotei	Sulfolobales	Sulfolobaceae	Sulfolobus	Sulfolobus acidocaldarius
isolate_archaeal	GCA_002215525.1	3	Archaea	Crenarchaeota	Thermoprotei	Sulfolobales	Sulfolobaceae	Sulfolobus	Sulfolobus acidocaldarius
isolate_archaeal	GCA_002215565.1	3	Archaea	Crenarchaeota	Thermoprotei	Sulfolobales	Sulfolobaceae	Sulfolobus	Sulfolobus acidocaldarius
isolate_archaeal	GCA_002243045.1	1	Archaea	Halobacterota	Methanosarcinia	Methanosarcinales	Methanosarcinaceae	Methanolobus	Methanolobus psychrotolerans
isolate_archaeal	GCA_002252585.1	1	Archaea	Euryarchaeota	Methanobacteria	Methanobacteriales	Methanobacteriaceae	Methanobrevibacter_A	Methanobrevibacter_A smithii_A
isolate_archaeal	GCA_002252725.1	2	Archaea	Halobacterota	Halobacteria	Halobacteriales	Haloferacaceae	Halorubrum	Halorubrum ezzemoulense
isolate_archaeal	GCA_002252735.1	2	Archaea
isolate_archaeal	GCA_002252745.1	1	Archaea	Halobacterota	Halobacteria	Halobacteriales	Haloferacaceae	Halorubrum	Halorubrum sp002252755
isolate_archaeal	GCA_002252755.1	2	Archaea	Halobacterota	Halobacteria	Halobacteriales	Haloferacaceae	Halorubrum	Halorubrum sp002252755
isolate_archaeal	GCA_002252805.1	2	Archaea	Halobacterota	Halobacteria	Halobacteriales	Haloferacaceae	Halorubrum	Halorubrum ezzemoulense
isolate_archaeal	GCA_002252815.1	2	Archaea	Halobacterota	Halobacteria	Halobacteriales	Haloferacaceae	Halorubrum	Halorubrum ezzemoulense
isolate_archaeal	GCA_002252835.1	2	Archaea	Halobacterota	Halobacteria	Halobacteriales	Haloferacaceae	Halorubrum	Halorubrum ezzemoulense
isolate_archaeal	GCA_002252865.1	2	Archaea	Halobacterota	Halobacteria	Halobacteriales	Haloferacaceae	Halorubrum	Halorubrum ezzemoulense
isolate_archaeal	GCA_002252875.1	2	Archaea	Halobacterota	Halobacteria	Halobacteriales	Haloferacaceae	Halorubrum	Halorubrum ezzemoulense
isolate_archaeal	GCA_002252895.1	2	Archaea	Halobacterota	Halobacteria	Halobacteriales	Haloferacaceae	Halorubrum	Halorubrum sp002252755
isolate_archaeal	GCA_002252925.1	3	Archaea	Halobacterota	Halobacteria	Halobacteriales	Haloferacaceae	Halorubrum	Halorubrum sp002252755
isolate_archaeal	GCA_002252935.1	0	Archaea
isolate_archaeal	GCA_002252955.1	0	Archaea
isolate_archaeal	GCA_002252965.1	3	Archaea	Halobacterota	Halobacteria	Halobacteriales	Haloferacaceae	Halorubrum	Halorubrum sp002252755
isolate_archaeal	GCA_002252985.1	2	Archaea	Halobacterota	Halobacteria	Halobacteriales	Haloferacaceae	Halorubrum	Halorubrum halodurans
isolate_archaeal	GCA_002286985.1	3	Archaea	Halobacterota	Halobacteria	Halobacteriales	Haloferacaceae	Halorubrum	Halorubrum sp002286985
isolate_archaeal	GCA_002287175.1	2	Archaea	Euryarchaeota	Methanobacteria	Methanobacteriales	Methanobacteriaceae	Methanobacterium_D	Methanobacterium_D bryantii
isolate_archaeal	GCA_002287195.1	0	Archaea	Euryarchaeota	Methanobacteria	Methanobacteriales	Methanobacteriaceae	Methanosphaera	Methanosphaera cuniculi
isolate_archaeal	GCA_002287215.1	1	Archaea	Halobacterota	Methanomicrobia	Methanomicrobiales	Methanocorpusculaceae	Methanocorpusculum	Methanocorpusculum parvum
isolate_archaeal	GCA_002287235.1	2	Archaea	Halobacterota	Methanosarcinia	Methanosarcinales	Methanosarcinaceae	Methanosarcina	Methanosarcina spelaei
isolate_archaeal	GCA_002355635.1	2	Archaea	Halobacterota	Halobacteria	Halobacteriales	Haloferacaceae	Halopenitus	Halopenitus persicus_A
isolate_archaeal	GCA_002355655.1	2	Archaea	Halobacterota	Halobacteria	Halobacteriales	Haloferacaceae	Halorubrum	Halorubrum trapanicum
isolate_archaeal	GCA_002379115.1	3	Archaea	Halobacterota	Halobacteria	Halobacteriales	Haloferacaceae	Halorubrum	Halorubrum ezzemoulense
isolate_archaeal	GCA_002487355.1	1	Archaea	Halobacterota	Methanosarcinia	Methanosarcinales	Methanoperedenaceae	Methanoperedens	Methanoperedens sp002487355
isolate_archaeal	GCA_002494345.1	3	Archaea	Halobacterota	Halobacteria	Halobacteriales	Natrialbaceae	Natrinema	Natrinema ejinorense
isolate_archaeal	GCA_002572525.1	2	Archaea	Halobacterota	Halobacteria	Halobacteriales	Natrialbaceae	Natrinema	Natrinema sp002572525
isolate_archaeal	GCA_002727095.1	2	Archaea	Halobacterota	Halobacteria	Halobacteriales	Haloferacaceae	Halorubrum	Halorubrum ezzemoulense
isolate_archaeal	GCA_002727105.1	2	Archaea
isolate_archaeal	GCA_002727125.1	3	Archaea	Halobacterota	Halobacteria	Halobacteriales	Haloferacaceae	Halorubrum	Halorubrum persicum
isolate_archaeal	GCA_002761295.1	1	Archaea	Halobacterota	Methanosarcinia	Methanosarcinales	Methanosarcinaceae	Methanohalophilus	Methanohalophilus portucalensis
isolate_archaeal	GCA_002787055.1	0	Archaea	Crenarchaeota	Nitrososphaeria	Nitrososphaerales	Nitrosopumilaceae	Nitrosotenuis	Nitrosotenuis sp002787055
isolate_archaeal	GCA_002788215.1	2	Archaea	Halobacterota	Halobacteria	Halobacteriales	Haloferacaceae	Halohasta	Halohasta litchfieldiae
isolate_archaeal	GCA_002813085.1	1	Archaea	Euryarchaeota	Methanobacteria	Methanobacteriales	Methanobacteriaceae	Methanobrevibacter_A	Methanobrevibacter_A smithii
isolate_archaeal	GCA_002813655.1	4	Archaea	Euryarchaeota	Methanobacteria	Methanobacteriales	Methanobacteriaceae	Methanobacterium	Methanobacterium subterraneum
isolate_archaeal	GCA_002813675.1	4	Archaea	Euryarchaeota	Methanobacteria	Methanobacteriales	Methanobacteriaceae	Methanobacterium	Methanobacterium subterraneum
isolate_archaeal	GCA_002813695.1	4	Archaea	Euryarchaeota	Methanobacteria	Methanobacteriales	Methanobacteriaceae	Methanobacterium	Methanobacterium subterraneum
isolate_archaeal	GCA_002844195.1	4	Archaea	Halobacterota	Halobacteria	Halobacteriales	Haloferacaceae	Halogranum	Halogranum sp002844195
isolate_archaeal	GCA_002844335.1	2	Archaea	Halobacterota	Halobacteria	Halobacteriales	Haloarculaceae	Haloarcula	Haloarcula taiwanensis
isolate_archaeal	GCA_002855455.1	3	Archaea	Halobacterota	Halobacteria	Halobacteriales	Natrialbaceae	Natronobacterium	Natronobacterium gregoryi
isolate_archaeal	GCA_002906215.1	1	Archaea	Crenarchaeota	Nitrososphaeria	Nitrososphaerales	Nitrosocaldaceae	Nitrosocaldus	Nitrosocaldus cavascurensis
isolate_archaeal	GCA_002906575.1	2	Archaea	Halobacterota	Halobacteria	Halobacteriales	Haloferacaceae	Salinigranum	Salinigranum rubrum
isolate_archaeal	GCA_002945325.1	1	Archaea	Euryarchaeota	Methanococci	Methanococcales	Methanococcaceae	Methanococcus	Methanococcus maripaludis
isolate_archaeal	GCA_002952775.1	2	Archaea	Halobacterota	Halobacteria	Halobacteriales	Haloferacaceae	J07HR59
isolate_archaeal	GCA_002973515.1	1	Archaea	Halobacterota	Methanosarcinia	Methanosarcinales	Methanosarcinaceae	Methanohalophilus	Methanohalophilus euhalobius
isolate_archaeal	GCA_003034855.1	0	Archaea	Halobacterota	Methanonatronarchaeia	Methanonatronarchaeales	PZKD01	PZKD01	PZKD01 sp003034855
isolate_archaeal	GCA_003045125.1	0	Archaea	Crenarchaeota	Nitrososphaeria	Nitrososphaerales	Nitrosopumilaceae	Nitrosopelagicus	Nitrosopelagicus brevis
isolate_archaeal	GCA_003052125.1	1	Archaea	Euryarchaeota	Methanococci	Methanococcales	Methanococcaceae	Methanococcus	Methanococcus maripaludis
isolate_archaeal	GCA_003058365.1	2	Archaea	Halobacterota	Halobacteria	Halobacteriales	Haloarculaceae	HARCEL1	HARCEL1 sp003058365
isolate_archaeal	GCA_003086315.1	0	Archaea
isolate_archaeal	GCA_003086325.1	0	Archaea
isolate_archaeal	GCA_003086375.1	0	Archaea
isolate_archaeal	GCA_003086385.1	0	Archaea
isolate_archaeal	GCA_003086415.1	0	Archaea	Nanoarchaeota	Nanoarchaeia	Nanoarchaeales	Nanopusillaceae	Nanopusillus	Nanopusillus stetteri_A
isolate_archaeal	GCA_003086435.1	0	Archaea	Crenarchaeota	Thermoprotei	Sulfolobales	Sulfolobaceae	Acidianus	Acidianus hospitalis
isolate_archaeal	GCA_003086475.1	0	Archaea	Nanoarchaeota	Nanoarchaeia	Nanoarchaeales	Nanopusillaceae	Nanopusillus	Nanopusillus stetteri_A
isolate_archaeal	GCA_003086495.1	0	Archaea
isolate_archaeal	GCA_003086515.1	0	Archaea
isolate_archaeal	GCA_003086535.1	0	Archaea	Crenarchaeota	Thermoprotei	Sulfolobales	Sulfolobaceae	Acd1	Acd1 sp000389735
isolate_archaeal	GCA_003086555.1	0	Archaea	Crenarchaeota	Thermoprotei	Sulfolobales	Sulfolobaceae	QEFN01	QEFN01 sp003086555
isolate_archaeal	GCA_003086575.1	0	Archaea
isolate_archaeal	GCA_003111605.1	1	Archaea	Euryarchaeota	Methanobacteria	Methanobacteriales	Methanobacteriaceae	Methanobrevibacter_A	Methanobrevibacter_A woesei
isolate_archaeal	GCA_003111625.1	2	Archaea	Euryarchaeota	Methanobacteria	Methanobacteriales	Methanobacteriaceae	Methanobrevibacter_A	Methanobrevibacter_A thaueri
isolate_archaeal	GCA_003116855.1	0	Archaea	Crenarchaeota	Thermoprotei	Desulfurococcales	AG1	AG1	AG1 sp003116855
isolate_archaeal	GCA_003149675.1	0	Archaea	Euryarchaeota	Methanobacteria	Methanobacteriales	Methanobacteriaceae	Methanosphaera	Methanosphaera cuniculi
isolate_archaeal	GCA_003173335.1	1	Archaea	Halobacterota	Methanomicrobia	Methanomicrobiales	Methanospirillaceae	Methanospirillum	Methanospirillum stamsii
isolate_archaeal	GCA_003173355.1	2	Archaea	Halobacterota	Methanomicrobia	Methanomicrobiales	Methanospirillaceae	Methanospirillum	Methanospirillum lacunae
isolate_archaeal	GCA_003175215.1	1	Archaea	Crenarchaeota	Nitrososphaeria	Nitrososphaerales	Nitrosopumilaceae	Nitrosopumilus	Nitrosopumilus sp003175215
isolate_archaeal	GCA_003201675.1	1	Archaea	Crenarchaeota	Thermoprotei	Sulfolobales	Sulfolobaceae	Metallosphaera	Metallosphaera hakonensis
isolate_archaeal	GCA_003201765.1	1	Archaea	Crenarchaeota	Thermoprotei	Sulfolobales	Sulfolobaceae	Acidianus	Acidianus sulfidivorans
isolate_archaeal	GCA_003201835.1	3	Archaea	Crenarchaeota	Thermoprotei	Sulfolobales	Sulfolobaceae	Acidianus	Acidianus brierleyi
isolate_archaeal	GCA_003205235.1	0	Archaea	Thermoplasmatota	Thermoplasmata	Thermoplasmatales	Thermoplasmataceae	Thermoplasma	Thermoplasma sp003205235
isolate_archaeal	GCA_003226235.1	1	Archaea
isolate_archaeal	GCA_003264935.1	1	Archaea	Euryarchaeota	Methanobacteria	Methanobacteriales	Methanothermobacteriaceae_A	Methanothermobacter_A	Methanothermobacter_A tenebrarum
isolate_archaeal	GCA_003265405.1	0	Archaea	Euryarchaeota	Methanobacteria	Methanobacteriales	Methanobacteriaceae	Methanosphaera	Methanosphaera stadtmanae
isolate_archaeal	GCA_003268005.1	3	Archaea	Euryarchaeota	Methanobacteria	Methanobacteriales	Methanobacteriaceae	Methanosphaera	Methanosphaera sp003268005
isolate_archaeal	GCA_003269155.1	1	Archaea
isolate_archaeal	GCA_003279245.1	0	Archaea
isolate_archaeal	GCA_003282115.1	0	Archaea
isolate_archaeal	GCA_003283185.1	0	Archaea
isolate_archaeal	GCA_003287355.1	2	Archaea	Halobacterota	Halobacteria	Halobacteriales	Haloferacaceae	Halorubrum	Halorubrum sp003287355
isolate_archaeal	GCA_003298465.1	3	Archaea	Halobacterota	Halobacteria	Halobacteriales	Haloadaptaceae	H22	H22 sp003298465
isolate_archaeal	GCA_003315655.1	2	Archaea	Euryarchaeota	Methanobacteria	Methanobacteriales	Methanobacteriaceae	Methanobrevibacter_C
isolate_archaeal	GCA_003336245.1	4	Archaea	Halobacterota	Halobacteria	Halobacteriales	Haloferacaceae	Haloplanus
isolate_archaeal	GCA_003342675.1	2	Archaea	Halobacterota	Halobacteria	Halobacteriales	Haloferacaceae	Haloplanus
isolate_archaeal	GCA_003342695.1	2	Archaea	Halobacterota	Halobacteria	Halobacteriales	Haloferacaceae	Haloplanus
isolate_archaeal	GCA_003344565.1	2	Archaea	Halobacterota	Halobacteria	Halobacteriales	Natrialbaceae
isolate_archaeal	GCA_003351065.1	3	Archaea	Halobacterota	Halobacteria	Halobacteriales	Haloferacaceae	Halopelagius	Halopelagius longus
isolate_archaeal	GCA_003351865.1	1	Archaea	Euryarchaeota	Methanococci	Methanococcales	Methanococcaceae
isolate_archaeal	GCA_003369835.1	4	Archaea	Halobacterota	Halobacteria	Halobacteriales	Haloadaptaceae	SW-6-65-15
isolate_archaeal	GCA_003382685.1	5	Archaea	Halobacterota	Halobacteria	Halobacteriales	Haloadaptaceae	SW-6-65-15
isolate_archaeal	GCA_003382985.1	5	Archaea	Halobacterota	Halobacteria	Halobacteriales	Haloferacaceae	Haloferax	Haloferax prahovense
isolate_archaeal	GCA_003383005.1	3	Archaea	Halobacterota	Halobacteria	Halobacteriales	Haloferacaceae	Haloferax	Haloferax volcanii
isolate_archaeal	GCA_003383015.1	3	Archaea	Halobacterota	Halobacteria	Halobacteriales	Haloferacaceae	Haloferax	Haloferax volcanii
isolate_archaeal	GCA_003383025.1	4	Archaea	Halobacterota	Halobacteria	Halobacteriales	Haloferacaceae	Haloferax	Haloferax gibbonsii
isolate_archaeal	GCA_003383065.1	3	Archaea	Halobacterota	Halobacteria	Halobacteriales	Haloferacaceae	Haloferax	Haloferax volcanii
isolate_archaeal	GCA_003383085.1	5	Archaea	Halobacterota	Halobacteria	Halobacteriales	Haloferacaceae	Haloferax	Haloferax prahovense
isolate_archaeal	GCA_003383095.1	5	Archaea	Halobacterota	Halobacteria	Halobacteriales	Haloferacaceae	Haloferax	Haloferax sp001469875
isolate_archaeal	GCA_003383195.1	4	Archaea	Halobacterota	Halobacteria	Halobacteriales	Haloferacaceae	Haloferax	Haloferax gibbonsii
isolate_archaeal	GCA_003385755.1	2	Archaea	Euryarchaeota	Methanobacteria	Methanobacteriales	Methanothermobacteriaceae	Methanothermobacter	Methanothermobacter thermautotrophicus
isolate_archaeal	GCA_003400025.1	0	Archaea	Crenarchaeota	Thermoprotei	Thermoproteales	Thermoproteaceae	Pyrobaculum	Pyrobaculum aerophilum
isolate_archaeal	GCA_003400145.1	0	Archaea	Crenarchaeota	Thermoprotei	Thermoproteales	Thermoproteaceae	Pyrobaculum	Pyrobaculum aerophilum
isolate_archaeal	GCA_003430805.1	2	Archaea	Halobacterota	Halobacteria	Halobacteriales	Natrialbaceae	B1-Br10-E2g2
isolate_archaeal	GCA_003430825.1	2	Archaea	Halobacterota	Halobacteria	Halobacteriales	Natrialbaceae	B1-Br10-E2g2
isolate_archaeal	GCA_003431325.1	1	Archaea	Crenarchaeota	Thermoprotei	Desulfurococcales	Acidilobaceae	Acidilobus
isolate_archaeal	GCA_003439925.1	2	Archaea	Halobacterota	Halobacteria	Halobacteriales	Haloferacaceae	Haloprofundus
isolate_archaeal	GCA_003586325.1	5	Archaea	Halobacterota	Halobacteria	Halobacteriales	Haloferacaceae	Haloferax	Haloferax prahovense
isolate_archaeal	GCA_003589585.1	0	Archaea	Crenarchaeota	Bathyarchaeia	B26-1	UBA233
isolate_archaeal	GCA_003602035.1	4	Archaea	Halobacterota	Halobacteria	Halobacteriales	Halococcaceae	Halococcus
isolate_archaeal	GCA_003605575.1	3	Archaea	Halobacterota	Halobacteria	Halobacteriales	Haloferacaceae	Halonotius
isolate_archaeal	GCA_003605635.1	3	Archaea	Halobacterota	Halobacteria	Halobacteriales	Haloferacaceae	Halonotius
isolate_archaeal	GCA_003610195.1	3	Archaea	Halobacterota	Halobacteria	Halobacteriales	Natrialbaceae	Halopiger
isolate_archaeal	GCA_003634715.1	2	Archaea	Halobacterota	Halobacteria	Halobacteriales	Haloarculaceae	Haloarcula	Haloarcula marismortui
isolate_archaeal	GCA_003665865.1	3	Archaea	Halobacterota	Halobacteria	Halobacteriales	Haloferacaceae	Haloferax	Haloferax volcanii
isolate_archaeal	GCA_003665885.1	2	Archaea	Halobacterota	Halobacteria	Halobacteriales	Haloarculaceae	Haloarcula	Haloarcula taiwanensis
isolate_archaeal	GCA_003665905.1	3	Archaea	Halobacterota	Halobacteria	Halobacteriales	Haloferacaceae	Haloferax	Haloferax volcanii
isolate_archaeal	GCA_003665925.1	2	Archaea	Halobacterota	Halobacteria	Halobacteriales	Haloferacaceae	Halobellus
isolate_archaeal	GCA_003665935.1	2	Archaea	Halobacterota	Halobacteria	Halobacteriales	Haloferacaceae	Halobellus
isolate_archaeal	GCA_003665955.1	2	Archaea	Halobacterota	Halobacteria	Halobacteriales	Haloferacaceae	Halorubrum	Halorubrum tropicale
isolate_archaeal	GCA_003665985.1	2	Archaea	Halobacterota	Halobacteria	Halobacteriales	Haloarculaceae	Haloarcula	Haloarcula taiwanensis
isolate_archaeal	GCA_003666005.1	3	Archaea	Halobacterota	Halobacteria	Halobacteriales	Haloferacaceae	Halorubrum	Halorubrum tropicale
isolate_archaeal	GCA_003666015.1	2	Archaea	Halobacterota	Halobacteria	Halobacteriales	Haloferacaceae	Halorubrum
isolate_archaeal	GCA_003666025.1	2	Archaea	Halobacterota	Halobacteria	Halobacteriales	Haloferacaceae	Halorubrum	Halorubrum tropicale
isolate_archaeal	GCA_003666065.1	2	Archaea	Halobacterota	Halobacteria	Halobacteriales	Haloarculaceae	Haloarcula	Haloarcula taiwanensis
isolate_archaeal	GCA_003670115.1	4	Archaea	Halobacterota	Halobacteria	Halobacteriales	Natrialbaceae	Natronorubrum
isolate_archaeal	GCA_003675855.1	3	Archaea	Halobacterota	Halobacteria	Halobacteriales	QS-9-68-17	QS-9-68-17
isolate_archaeal	GCA_003675875.1	3	Archaea	Halobacterota	Halobacteria	Halobacteriales	QS-9-68-17	QS-9-68-17
isolate_archaeal	GCA_003688715.1	2	Archaea	Halobacterota	Halobacteria	Halobacteriales	Haloferacaceae	Haloplanus
isolate_archaeal	GCA_003697815.1	3	Archaea	Halobacterota	Halobacteria	Halobacteriales	Halalkalicoccaceae	Halalkalicoccus
isolate_archaeal	GCA_003697845.1	2	Archaea	Halobacterota	Halobacteria	Halobacteriales	Haloferacaceae	Halorubrum
isolate_archaeal	GCA_003711245.1	0	Archaea	Thermoplasmatota	Thermoplasmata	Methanomassiliicoccales	Methanomethylophilaceae	Methanomethylophilus	Methanomethylophilus alvus
isolate_archaeal	GCA_003721175.1	2	Archaea	Halobacterota	Halobacteria	Halobacteriales	Halobacteriaceae	Halarchaeum
isolate_archaeal	GCA_003721435.1	4	Archaea	Halobacterota	Halobacteria	Halobacteriales	Haloferacaceae	Halorubrum
isolate_archaeal	GCA_003722055.1	1	Archaea	Halobacterota	Methanosarcinia	Methanosarcinales	Methanosarcinaceae	Methanohalophilus	Methanohalophilus halophilus
isolate_archaeal	GCA_003722075.1	1	Archaea	Halobacterota	Methanosarcinia	Methanosarcinales	Methanosarcinaceae	Methanohalophilus
isolate_archaeal	GCA_003722095.1	3	Archaea	Halobacterota	Halobacteria	Halobacteriales	Haloarculaceae	CBA1134	CBA1134 sp001950595
isolate_archaeal	GCA_003722115.1	1	Archaea	Halobacterota	Methanosarcinia	Methanosarcinales	Methanosarcinaceae	Methanohalophilus	Methanohalophilus portucalensis
isolate_archaeal	GCA_003722155.1	1	Archaea	Halobacterota	Methanosarcinia	Methanosarcinales	Methanosarcinaceae	Methanohalophilus	Methanohalophilus euhalobius
isolate_archaeal	GCA_003730195.1	3	Archaea	Halobacterota	Halobacteria	Halobacteriales	Haloarculaceae	Halosimplex
isolate_archaeal	GCA_003781945.1	3	Archaea	Halobacterota	Halobacteria	Halobacteriales	Haloferacaceae	Halorubrum
isolate_archaeal	GCA_003814835.1	1	Archaea	Euryarchaeota	Methanobacteria	Methanobacteriales	Methanobacteriaceae	Methanobrevibacter_A	Methanobrevibacter_A gottschalkii
isolate_archaeal	GCA_003841465.1	5	Archaea	Halobacterota	Halobacteria	Halobacteriales	Natrialbaceae	Natrialba
isolate_archaeal	GCA_003841485.1	3	Archaea	Halobacterota	Halobacteria	Halobacteriales	Natrialbaceae	Natrialba
isolate_archaeal	GCA_003841505.1	3	Archaea	Halobacterota	Halobacteria	Halobacteriales	Natrialbaceae	Natrialba
isolate_archaeal	GCA_003852095.1	2	Archaea	Crenarchaeota	Thermoprotei	Sulfolobales	Sulfolobaceae	Sulfolobus_A	Sulfolobus_A solfataricus
isolate_archaeal	GCA_003852115.1	2	Archaea	Crenarchaeota	Thermoprotei	Sulfolobales	Sulfolobaceae	Sulfolobus_A	Sulfolobus_A solfataricus
isolate_archaeal	GCA_003852135.1	2	Archaea	Crenarchaeota	Thermoprotei	Sulfolobales	Sulfolobaceae	Sulfolobus_A	Sulfolobus_A solfataricus
isolate_archaeal	GCA_003852155.1	2	Archaea	Crenarchaeota	Thermoprotei	Sulfolobales	Sulfolobaceae	Sulfolobus_A	Sulfolobus_A solfataricus
isolate_archaeal	GCA_003852175.1	2	Archaea	Crenarchaeota	Thermoprotei	Sulfolobales	Sulfolobaceae	Sulfolobus_A	Sulfolobus_A solfataricus
isolate_archaeal	GCA_003852195.1	2	Archaea	Crenarchaeota	Thermoprotei	Sulfolobales	Sulfolobaceae	Sulfolobus_A	Sulfolobus_A solfataricus
isolate_archaeal	GCA_003852215.1	2	Archaea	Crenarchaeota	Thermoprotei	Sulfolobales	Sulfolobaceae	Sulfolobus_A	Sulfolobus_A solfataricus
isolate_archaeal	GCA_003856835.1	2	Archaea	Halobacterota	Halobacteria	Halobacteriales	Haloferacaceae	Haloplanus
isolate_archaeal	GCA_003862495.1	4	Archaea	Halobacterota	Halobacteria	Halobacteriales	Haloarculaceae	QS-5-70-17
isolate_archaeal	GCA_003947435.1	1	Archaea	Crenarchaeota	Korarchaeia	Korarchaeales	Korarchaeaceae
isolate_archaeal	GCA_003948265.1	1	Archaea	Crenarchaeota	Korarchaeia	Korarchaeales	Korarchaeaceae	Korarchaeum	Korarchaeum cryptofilum
isolate_archaeal	GCA_003967175.1	2	Archaea	Crenarchaeota	Thermoprotei	Sulfolobales	Sulfolobaceae
isolate_archaeal	GCA_003977755.1	4	Archaea	Halobacterota	Halobacteria	Halobacteriales	Natrialbaceae	Haloterrigena
isolate_archaeal	GCA_003990725.1	3	Archaea	Halobacterota	Halobacteria	Halobacteriales	Haloferacaceae	Halorubrum
isolate_archaeal	GCA_003992375.1	4	Archaea	Halobacterota	Halobacteria	Halobacteriales	Haloarculaceae	Halomicrobium	Halomicrobium mukohataei
isolate_archaeal	GCA_003992425.1	2	Archaea	Halobacterota	Halobacteria	Halobacteriales	Haloarculaceae	Haloarcula	Haloarcula marismortui
isolate_archaeal	GCA_004015825.1	3	Archaea	Halobacterota	Halobacteria	Halobacteriales	Haloarculaceae	Halovenus
isolate_archaeal	GCA_004087835.1	8	Archaea	Halobacterota	Halobacteria	Halobacteriales	Haloadaptaceae	SW-6-65-15
isolate_archaeal	GCA_004099695.1	2	Archaea	Halobacterota	Methanosarcinia	Methanosarcinales	Methanosarcinaceae	Methanosarcina
isolate_archaeal	GCA_004102725.1	2	Archaea	Halobacterota	Methanomicrobia	Methanomicrobiales	Methanocullaceae	UBA206
isolate_archaeal	GCA_004104135.1	1	Archaea	Halobacterota	Methanosarcinia	Methanosarcinales	Methanosarcinaceae	Methanohalophilus	Methanohalophilus euhalobius
isolate_archaeal	GCA_004114375.1	2	Archaea	Halobacterota	Halobacteria	Halobacteriales	Haloferacaceae	Halorubrum
isolate_archaeal	GCA_004114995.1	3	Archaea	Halobacterota	Halobacteria	Halobacteriales	Haloferacaceae	Halorubrum
isolate_archaeal	GCA_004116405.1	4	Archaea	Halobacterota	Halobacteria	Halobacteriales	Haloferacaceae	Halogranum
isolate_archaeal	GCA_004118325.1	1	Archaea	Halobacterota	Halobacteria	Halobacteriales	Haloarculaceae	Halorientalis
isolate_archaeal	GCA_004126515.1	2	Archaea	Halobacterota	Halobacteria	Halobacteriales	Haloferacaceae	Halorubrum	Halorubrum ezzemoulense
isolate_archaeal	GCA_004137855.1	1	Archaea	Halobacterota	Methanosarcinia	Methanosarcinales	Methanosarcinaceae	Methanohalophilus
isolate_archaeal	GCA_004143485.2	4	Archaea	Halobacterota	Halobacteria	Halobacteriales	Haloadaptaceae	SW-6-65-15
isolate_archaeal	GCA_004150385.1	3	Archaea	Halobacterota	Halobacteria	Halobacteriales	Haloarculaceae	Haloarcula	Haloarcula hispanica
isolate_archaeal	GCA_004150395.1	4	Archaea	Halobacterota	Halobacteria	Halobacteriales	Haloferacaceae	Halogeometricum	Halogeometricum borinquense
isolate_archaeal	GCA_004209855.1	3	Archaea	Halobacterota	Halobacteria	Halobacteriales	Natrialbaceae	Natrinema	Natrinema altunense
isolate_archaeal	GCA_004217335.1	2	Archaea	Halobacterota	Halobacteria	Halobacteriales	Natrialbaceae	Natrinema
isolate_archaeal	GCA_004297185.1	1	Archaea	Halobacterota	Methanomicrobia	Methanomicrobiales	Methanofollaceae	Methanofollis
isolate_archaeal	GCA_004310395.1	1	Archaea	Euryarchaeota	Methanococci	Methanococcales	Methanococcaceae
isolate_archaeal	GCA_004323575.1	0	Archaea	Crenarchaeota	Thermoprotei	Desulfurococcales	Acidilobaceae	Aeropyrum	Aeropyrum pernix
isolate_archaeal	GCA_004340645.1	1	Archaea	Halobacterota	Methanosarcinia	Methanosarcinales	Methanosarcinaceae	Methanohalophilus	Methanohalophilus euhalobius
isolate_archaeal	GCA_004363215.1	1	Archaea	Halobacterota	Methanosarcinia	Methanosarcinales	Methanosarcinaceae
isolate_archaeal	GCA_004521895.1	2	Archaea	Halobacterota	Halobacteria	Halobacteriales	Haloadaptaceae	SW-6-65-15
isolate_archaeal	GCA_004681185.1	3	Archaea	Halobacterota	Halobacteria	Halobacteriales	Haloarculaceae
isolate_archaeal	GCA_004698125.1	2	Archaea	Halobacterota	Halobacteria	Halobacteriales	Haloarculaceae	Halosimplex
isolate_archaeal	GCA_004745425.1	2	Archaea	Halobacterota	Methanosarcinia	Methanosarcinales	Methanosarcinaceae	Methanolobus
isolate_archaeal	GCA_004762015.1	4	Archaea	Halobacterota	Halobacteria	Halobacteriales	QS-9-68-17	QS-9-68-17
isolate_archaeal	GCA_004765785.1	4	Archaea	Halobacterota	Halobacteria	Halobacteriales	Haloadaptaceae	SW-6-65-15
isolate_archaeal	GCA_004765795.1	2	Archaea	Halobacterota	Halobacteria	Halobacteriales	Haloadaptaceae	SW-6-65-15
isolate_archaeal	GCA_004765805.1	5	Archaea	Halobacterota	Halobacteria	Halobacteriales	Haloadaptaceae	SW-6-65-15
isolate_archaeal	GCA_004765815.2	10	Archaea	Halobacterota	Halobacteria	Halobacteriales	Haloadaptaceae	SW-6-65-15
isolate_archaeal	GCA_004785955.1	4	Archaea	Halobacterota	Halobacteria	Halobacteriales	QS-9-68-17	QS-9-68-17
isolate_archaeal	GCA_004799605.1	4	Archaea	Halobacterota	Halobacteria	Halobacteriales	Halobacteriaceae	Halobacterium	Halobacterium salinarum
isolate_archaeal	GCA_004799645.1	3	Archaea	Halobacterota	Halobacteria	Halobacteriales	Natrialbaceae	Natronorubrum	Natronorubrum bangense
isolate_archaeal	GCA_004799665.1	2	Archaea	Halobacterota	Halobacteria	Halobacteriales	Haloarculaceae	Halapricum	Halapricum salinum
isolate_archaeal	GCA_004799685.1	2	Archaea	Halobacterota	Halobacteria	Halobacteriales	Haloferacaceae	Halobellus	Halobellus limi
isolate_archaeal	GCA_004803735.1	4	Archaea	Halobacterota	Halobacteria	Halobacteriales	Haloarculaceae	Halomicrobium	Halomicrobium mukohataei
isolate_archaeal	GCA_004916935.1	2	Archaea	Halobacterota	Halobacteria	Halobacteriales	Haloferacaceae	Salinigranum
isolate_archaeal	GCA_004916945.1	3	Archaea	Halobacterota	Halobacteria	Halobacteriales	Haloferacaceae	Salinigranum
isolate_archaeal	GCA_004944975.1	3	Archaea	Halobacterota	Halobacteria	Halobacteriales	Haloarculaceae	Halorhabdus
isolate_archaeal	GCA_005049285.1	1	Archaea	Halobacterota	Halobacteria	Halobacteriales	Haloarculaceae	Halorientalis
isolate_archaeal	GCA_005155585.1	2	Archaea	Halobacterota	Halobacteria	Halobacteriales	Haloferacaceae	Haloprofundus
isolate_archaeal	GCA_005222525.1	1	Archaea	Crenarchaeota	Thermoprotei	Sulfolobales	Sulfolobaceae	Metallosphaera	Metallosphaera sedula
isolate_archaeal	GCA_005239135.1	2	Archaea	Halobacterota	Halobacteria	Halobacteriales	Haloarculaceae	Natronomonas
isolate_archaeal	GCA_005239175.1	5	Archaea	Halobacterota	Halobacteria	Halobacteriales	Haloferacaceae
isolate_archaeal	GCA_005239425.1	5	Archaea	Halobacterota	Halobacteria	Halobacteriales	Natrialbaceae	Natronorubrum
isolate_archaeal	GCA_005239435.1	3	Archaea	Halobacterota	Halobacteria	Halobacteriales	Haloadaptaceae	SW-6-65-15
isolate_archaeal	GCA_005310945.1	2	Archaea	Halobacterota	Halobacteria	Halobacteriales	Haloarculaceae	Haloarcula	Haloarcula marismortui
isolate_archaeal	GCA_005406125.1	3	Archaea	Halobacterota	Halobacteria	Halobacteriales	Haloarculaceae	Haloarcula
isolate_archaeal	GCA_005406325.1	5	Archaea	Halobacterota	Halobacteria	Halobacteriales	Haloferacaceae	Haloferax	Haloferax mediterranei
isolate_archaeal	GCA_005435015.1	2	Archaea	Halobacterota	Halobacteria	Halobacteriales	Haloferacaceae	Halorubrum	Halorubrum sodomense
isolate_archaeal	GCA_005435025.1	2	Archaea	Halobacterota	Halobacteria	Halobacteriales	Haloferacaceae	Halorubrum	Halorubrum ezzemoulense
isolate_archaeal	GCA_005435035.1	4	Archaea	Halobacterota	Halobacteria	Halobacteriales	Haloferacaceae	Halorubrum	Halorubrum ezzemoulense
isolate_archaeal	GCA_005435055.1	2	Archaea	Halobacterota	Halobacteria	Halobacteriales	Haloferacaceae	Halorubrum	Halorubrum tropicale
isolate_archaeal	GCA_005435095.1	3	Archaea	Halobacterota	Halobacteria	Halobacteriales	Haloferacaceae	Halorubrum	Halorubrum ezzemoulense
isolate_archaeal	GCA_005435115.1	2	Archaea	Halobacterota	Halobacteria	Halobacteriales	Haloferacaceae	Halorubrum	Halorubrum tropicale
isolate_archaeal	GCA_005435135.1	2	Archaea	Halobacterota	Halobacteria	Halobacteriales	Haloferacaceae	Halorubrum	Halorubrum tropicale
isolate_archaeal	GCA_005435165.1	4	Archaea	Halobacterota	Halobacteria	Halobacteriales	Haloferacaceae	Halorubrum
isolate_archaeal	GCA_005435175.1	2	Archaea	Halobacterota	Halobacteria	Halobacteriales	Haloferacaceae	Halorubrum	Halorubrum californiense
isolate_archaeal	GCA_005435185.1	3	Archaea	Halobacterota	Halobacteria	Halobacteriales	Haloferacaceae	Halorubrum	Halorubrum sp001261915
isolate_archaeal	GCA_005435195.1	2	Archaea	Halobacterota	Halobacteria	Halobacteriales	Haloferacaceae	Halorubrum	Halorubrum sodomense
isolate_archaeal	GCA_005435225.1	2	Archaea	Halobacterota	Halobacteria	Halobacteriales	Haloferacaceae	Halorubrum	Halorubrum tropicale
isolate_archaeal	GCA_005435235.1	2	Archaea	Halobacterota	Halobacteria	Halobacteriales	Haloferacaceae	Halorubrum	Halorubrum ezzemoulense
isolate_archaeal	GCA_005485005.1	2	Archaea	Halobacterota	Methanosarcinia	Methanosarcinales	Methanosarcinaceae	Methanosarcina	Methanosarcina mazei
isolate_archaeal	GCA_005543295.1	4	Archaea	Halobacterota	Halobacteria	Halobacteriales	Haloferacaceae
isolate_archaeal	GCA_005576615.1	3	Archaea	Halobacterota	Halobacteria	Halobacteriales	Natrialbaceae	Natrinema
isolate_archaeal	GCA_005890195.1	3	Archaea	Halobacterota	Halobacteria	Halobacteriales	Natrialbaceae	Natrinema	Natrinema pallidum
isolate_archaeal	GCA_005938085.1	2	Archaea	Halobacterota	Halobacteria	Halobacteriales	Natrialbaceae	Natrinema
isolate_archaeal	GCA_005954745.1	4	Archaea	Halobacterota	Halobacteria	Halobacteriales	QS-9-68-17	QS-9-68-17
isolate_archaeal	GCA_006274605.1	0	Archaea	Euryarchaeota	Thermococci	Thermococcales	Thermococcaceae	Thermococcus
isolate_archaeal	GCA_006543045.1	4	Archaea	Halobacterota	Halobacteria	Halobacteriales	Natrialbaceae	Natrialba
isolate_archaeal	GCA_006546655.1	2	Archaea	Halobacterota	Methanosarcinia	Methanosarcinales	Methanosarcinaceae	Methanolobus
isolate_archaeal	GCA_006740685.1	0	Archaea	Crenarchaeota	Nitrososphaeria	Nitrososphaerales	Nitrosopumilaceae	Nitrosopumilus
isolate_archaeal	GCA_006861655.1	3	Archaea	Halobacterota	Halobacteria	Halobacteriales	Haloferacaceae	Halonotius
isolate_archaeal	GCA_006861665.1	3	Archaea	Halobacterota	Halobacteria	Halobacteriales	Haloferacaceae	Halonotius
isolate_archaeal	GCA_006864335.1	3	Archaea	Halobacterota	Halobacteria	Halobacteriales	Haloferacaceae	Haloferax
isolate_archaeal	GCA_007004735.1	2	Archaea	Halobacterota	Halobacteria	Halobacteriales	Haloferacaceae	Salinigranum
isolate_archaeal	GCA_007050045.1	2	Archaea	Crenarchaeota	Thermoprotei	Sulfolobales	Sulfolobaceae	Sulfolobus_A	Sulfolobus_A sp001719125
isolate_archaeal	GCA_007050055.1	2	Archaea	Crenarchaeota	Thermoprotei	Sulfolobales	Sulfolobaceae	Sulfolobus_A	Sulfolobus_A sp001719125
isolate_archaeal	GCA_007050065.1	2	Bacteria	Firmicutes	Bacilli	Mycoplasmatales	Metamycoplasmataceae	Mesomycoplasma	Mesomycoplasma hyorhinis
isolate_archaeal	GCA_007050085.1	1	Archaea	Crenarchaeota	Thermoprotei	Sulfolobales	Sulfolobaceae	Sulfolobus_A	Sulfolobus_A sp001719125
isolate_archaeal	GCA_007050095.1	1	Archaea	Crenarchaeota	Thermoprotei	Sulfolobales	Sulfolobaceae	Sulfolobus_A	Sulfolobus_A sp001719125
isolate_archaeal	GCA_007050145.1	0	Archaea	Crenarchaeota	Thermoprotei	Sulfolobales	Sulfolobaceae	Sulfolobus_A	Sulfolobus_A sp001719125
isolate_archaeal	GCA_007050165.1	1	Archaea	Crenarchaeota	Thermoprotei	Sulfolobales	Sulfolobaceae	Sulfolobus_A	Sulfolobus_A sp001719125
isolate_archaeal	GCA_007050175.1	1	Archaea	Crenarchaeota	Thermoprotei	Sulfolobales	Sulfolobaceae	Sulfolobus_A	Sulfolobus_A sp001719125
isolate_archaeal	GCA_007050185.1	0	Archaea	Crenarchaeota	Thermoprotei	Sulfolobales	Sulfolobaceae	Sulfolobus_A	Sulfolobus_A sp001719125
isolate_archaeal	GCA_007050195.1	1	Archaea	Crenarchaeota	Thermoprotei	Sulfolobales	Sulfolobaceae	Sulfolobus_A	Sulfolobus_A sp001719125
isolate_archaeal	GCA_007050235.1	2	Archaea	Crenarchaeota	Thermoprotei	Sulfolobales	Sulfolobaceae	Sulfolobus_A	Sulfolobus_A sp001719125
isolate_archaeal	GCA_007050255.1	1	Archaea	Crenarchaeota	Thermoprotei	Sulfolobales	Sulfolobaceae	Sulfolobus_A	Sulfolobus_A sp001719125
isolate_archaeal	GCA_007421925.1	1	Archaea	Halobacterota	Halobacteria	Halobacteriales	Haloarculaceae	QS-4-70-19
isolate_archaeal	GCA_007655485.1	2	Archaea	Halobacterota	Halobacteria	Halobacteriales	Haloferacaceae	Halobellus
isolate_archaeal	GCA_007671685.1	3	Archaea	Halobacterota	Halobacteria	Halobacteriales	Haloferacaceae	Halorubrum
isolate_archaeal	GCA_007671725.1	3	Archaea	Halobacterota	Halobacteria	Halobacteriales	Haloferacaceae	Halorubrum
isolate_archaeal	GCA_007714225.1	3	Archaea	Halobacterota	Halobacteria	Halobacteriales	Haloferacaceae	Haloferax	Haloferax volcanii
isolate_archaeal	GCA_007826885.1	1	Archaea	Crenarchaeota	Nitrososphaeria	Nitrososphaerales	Nitrososphaeraceae	Nitrosocosmicus
isolate_archaeal	GCA_007833275.1	2	Archaea	Halobacterota	Halobacteria	Halobacteriales	Halobacteriaceae	Halarchaeum
isolate_archaeal	GCA_007896465.1	4	Archaea	Halobacterota	Halobacteria	Halobacteriales	Haloferacaceae	Halogranum
isolate_archaeal	GCA_007996945.1	3	Archaea	Crenarchaeota	Thermoprotei	Sulfolobales	Sulfolobaceae	Sulfolobus	Sulfolobus acidocaldarius
isolate_archaeal	GCA_008000775.1	0	Archaea	Asgardarchaeota	Lokiarchaeia	CR-4
isolate_archaeal	GCA_008033705.1	2	Archaea	Euryarchaeota	Methanobacteria	Methanobacteriales	Methanothermobacteriaceae	Methanothermobacter	Methanothermobacter marburgensis
isolate_archaeal	GCA_008122205.1	4	Archaea	Halobacterota	Halobacteria	Halobacteriales	Natrialbaceae	Natronococcus
isolate_archaeal	GCA_008124605.1	4	Archaea	Halobacterota	Halobacteria	Halobacteriales	Halobacteriaceae	Halobacterium	Halobacterium salinarum
isolate_archaeal	GCA_008152015.1	0	Archaea	Euryarchaeota	Thermococci	Thermococcales	Thermococcaceae	Thermococcus	Thermococcus celericrescens
isolate_archaeal	GCA_008245085.1	2	Archaea	Euryarchaeota	Thermococci	Thermococcales	Thermococcaceae	Pyrococcus	Pyrococcus furiosus
isolate_archaeal	GCA_008245225.1	3	Archaea	Halobacterota	Halobacteria	Halobacteriales	Natrialbaceae	Natrialba
isolate_archaeal	GCA_008326385.1	2	Archaea	Crenarchaeota	Thermoprotei	Sulfolobales	Sulfolobaceae	Sulfolobus_B	Sulfolobus_B sp001316085
isolate_archaeal	GCA_008326425.1	2	Archaea	Crenarchaeota	Thermoprotei	Sulfolobales	Sulfolobaceae	Sulfolobus_B	Sulfolobus_B sp001316085
isolate_archaeal	GCA_008389435.1	1	Archaea	Crenarchaeota	Nitrososphaeria	Nitrososphaerales	Nitrososphaeraceae	Nitrosocosmicus
isolate_archaeal	GCA_008728975.1	3	Archaea	Halobacterota	Halobacteria	Halobacteriales	Haloarculaceae	Haloarcula	Haloarcula hispanica
isolate_archaeal	GCA_008729005.1	3	Archaea	Halobacterota	Halobacteria	Halobacteriales	Haloarculaceae	Haloarcula
isolate_archaeal	GCA_008729015.1	3	Archaea	Halobacterota	Halobacteria	Halobacteriales	Haloarculaceae	Haloarcula
isolate_archaeal	GCA_008729095.1	3	Archaea	Halobacterota	Halobacteria	Halobacteriales	Haloarculaceae	Haloarcula	Haloarcula hispanica
isolate_archaeal	GCA_008806815.1	2	Archaea	Halobacterota	Halobacteria	Halobacteriales	Haloferacaceae	Haloferax
isolate_archaeal	GCA_008806895.1	3	Archaea	Halobacterota	Halobacteria	Halobacteriales	Haloferacaceae	Halorubrum
isolate_archaeal	GCA_008806905.1	2	Archaea	Halobacterota	Halobacteria	Halobacteriales	Haloferacaceae	Haloferax
isolate_archaeal	GCA_008806915.1	2	Archaea	Halobacterota	Halobacteria	Halobacteriales	Haloferacaceae	Haloferax
isolate_archaeal	GCA_008831545.1	2	Archaea	Halobacterota	Halobacteria	Halobacteriales	Haloadaptaceae	SW-6-65-15
isolate_archaeal	GCA_009176545.1	2	Archaea	Halobacterota	Halobacteria	Halobacteriales	Haloferacaceae	Salinigranum
isolate_archaeal	GCA_009184545.1	3	Archaea	Halobacterota	Halobacteria	Halobacteriales	Haloarculaceae	CBA1134
isolate_archaeal	GCA_009184555.1	3	Archaea	Halobacterota	Halobacteria	Halobacteriales	Haloarculaceae	CBA1134
isolate_archaeal	GCA_009184575.1	3	Archaea	Halobacterota	Halobacteria	Halobacteriales	Haloarculaceae	CBA1134
isolate_archaeal	GCA_009217585.1	3	Archaea	Halobacterota	Halobacteria	Halobacteriales	Haloarculaceae	Halomicrobium	Halomicrobium mukohataei
isolate_archaeal	GCA_009372125.1	1	Archaea	Euryarchaeota	Thermococci	Thermococcales	Thermococcaceae	Thermococcus_A	Thermococcus_A sp000430485
isolate_archaeal	GCA_009392895.1	3	Archaea	Halobacterota	Halobacteria	Halobacteriales	Natrialbaceae	Natronorubrum
isolate_archaeal	GCA_009428885.1	0	Archaea	Crenarchaeota	Thermoprotei	Sulfolobales	Sulfolobaceae	Acidianus	Acidianus hospitalis
isolate_archaeal	GCA_009601705.1	1	Archaea	Crenarchaeota	Thermoprotei	Sulfolobales	Sulfolobaceae	Sulfolobus_A
isolate_archaeal	GCA_009602405.1	0	Archaea	Crenarchaeota	Thermoprotei	Sulfolobales	Sulfolobaceae	Sulfolobus_A
isolate_archaeal	GCA_009617975.1	0	Archaea	Nanohaloarchaeota	Nanosalinia	Nanosalinales	Nanosalinaceae	SG9
isolate_archaeal	GCA_009617995.1	3	Archaea	Halobacterota	Halobacteria	Halobacteriales	Haloarculaceae	Halomicrobium
isolate_archaeal	GCA_009663395.1	3	Archaea	Halobacterota	Halobacteria	Halobacteriales	Haloarculaceae	CBA1134	CBA1134 sp001950595
isolate_archaeal	GCA_009674585.1	2	Archaea	Halobacterota	Halobacteria	Halobacteriales	Haloferacaceae	Haloferax
isolate_archaeal	GCA_009674605.1	2	Archaea	Halobacterota	Halobacteria	Halobacteriales	Haloferacaceae	Haloferax
isolate_archaeal	GCA_009674625.1	2	Archaea	Halobacterota	Halobacteria	Halobacteriales	Haloferacaceae	Haloferax
isolate_archaeal	GCA_009690625.1	4	Archaea	Halobacterota	Halobacteria	Halobacteriales	Haloarculaceae	Halorhabdus
isolate_archaeal	GCA_009729015.1	0	Archaea	Crenarchaeota	Thermoprotei	Sulfolobales	Sulfolobaceae	Acidianus	Acidianus hospitalis
isolate_archaeal	GCA_009729035.1	0	Archaea	Crenarchaeota	Thermoprotei	Sulfolobales	Sulfolobaceae	QEFN01
isolate_archaeal	GCA_009729055.1	1	Archaea	Crenarchaeota	Thermoprotei	Sulfolobales	Sulfolobaceae	Sulfurisphaera
isolate_archaeal	GCA_009729515.1	2	Archaea	Crenarchaeota	Thermoprotei	Sulfolobales	Sulfolobaceae	Sulfolobus_B	Sulfolobus_B metallicus
isolate_archaeal	GCA_009729545.1	2	Archaea	Crenarchaeota	Thermoprotei	Sulfolobales	Sulfolobaceae	Acidianus
isolate_archaeal	GCA_009741825.1	3	Archaea	Halobacterota	Halobacteria	Halobacteriales	Haloarculaceae	Halapricum
isolate_archaeal	GCA_009741925.1	1	Archaea	Halobacterota	Halobacteria	Halobacteriales	Haloarculaceae	Natronomonas
isolate_archaeal	GCA_009741975.1	2	Archaea	Halobacterota	Halobacteria	Halobacteriales	Halobacteriaceae	Halobacterium
isolate_archaeal	GCA_009742825.1	2	Archaea	Halobacterota	Halobacteria	Halobacteriales	Haloferacaceae	Halorubrum
isolate_archaeal	GCA_009762275.1	4	Archaea	Halobacterota	Halobacteria	Halobacteriales	Haloferacaceae	Haloplanus
isolate_archaeal	GCA_009789175.1	2	Archaea	Halobacterota	Halobacteria	Halobacteriales	Haloarculaceae
isolate_archaeal	GCA_009791395.1	3	Archaea	Halobacterota	Halobacteria	Halobacteriales	Haloarculaceae	QS-5-70-17
isolate_archaeal	GCA_009797925.1	4	Archaea	Halobacterota	Halobacteria	Halobacteriales	Haloarculaceae	Halorhabdus
isolate_archaeal	GCA_009806985.1	2	Archaea	Halobacterota	Halobacteria	Halobacteriales	Haloferacaceae	Halorubrum
isolate_archaeal	GCA_009807105.1	3	Archaea	Halobacterota	Halobacteria	Halobacteriales	Natrialbaceae
isolate_archaeal	GCA_009831455.1	2	Archaea	Halobacterota	Halobacteria	Halobacteriales	Haloarculaceae
isolate_archaeal	GCA_009831555.1	1	Archaea	Halobacterota	Halobacteria	Halobacteriales	Halobacteriaceae	Halobacterium
isolate_archaeal	GCA_009831575.1	2	Archaea	Halobacterota	Halobacteria	Halobacteriales	Haloarculaceae	Halovenus
isolate_archaeal	GCA_009831625.1	2	Archaea	Halobacterota	Halobacteria	Halobacteriales	Haloferacaceae	Halobaculum
isolate_archaeal	GCA_009834785.1	3	Archaea	Halobacterota	Halobacteria	Halobacteriales	Natrialbaceae	Natronorubrum
isolate_archaeal	GCA_009856205.1	3	Archaea	Halobacterota	Halobacteria	Halobacteriales	Haloferacaceae	Halorubrum	Halorubrum distributum
isolate_archaeal	GCA_009856455.1	2	Archaea	Halobacterota	Halobacteria	Halobacteriales	Haloferacaceae	Halorubrum	Halorubrum distributum
isolate_archaeal	GCA_009861625.1	1	Archaea	Crenarchaeota	Nitrososphaeria	Nitrososphaerales	Nitrososphaeraceae	Nitrosocosmicus
isolate_archaeal	GCA_009898475.1	1	Archaea	Crenarchaeota	Nitrososphaeria	Nitrososphaerales	Nitrososphaeraceae	UBA10452
isolate_archaeal	GCA_009900715.1	3	Archaea	Halobacterota	Halobacteria	Halobacteriales	Halococcaceae	Halococcus
isolate_archaeal	GCA_009903405.1	0	Archaea	Halobacterota	Syntrophoarchaeia	ANME-1	ANME-1
isolate_archaeal	GCA_009903435.1	0	Archaea	Halobacterota	Syntrophoarchaeia	ANME-1	ANME-1
isolate_archaeal	GCA_009911715.1	2	Archaea	Thermoplasmatota	Thermoplasmata	Methanomassiliicoccales	Methanomethylophilaceae	UBA71
isolate_archaeal	GCA_009914355.1	2	Archaea	Euryarchaeota	Methanobacteria	Methanobacteriales	Methanothermobacteriaceae	Methanothermobacter	Methanothermobacter wolfeii
isolate_archaeal	GCA_009914725.1	0	Archaea	Halobacterota	Methanomicrobia	Methanomicrobiales	Methanomicrobiaceae	Methanogenium
isolate_archaeal	GCA_009917665.1	2	Archaea	Euryarchaeota	Methanobacteria	Methanobacteriales	Methanothermobacteriaceae	Methanothermobacter	Methanothermobacter marburgensis
isolate_archaeal	GCA_010092465.1	2	Archaea	Halobacterota	Halobacteria	Halobacteriales	Haloferacaceae	Halopenitus	Halopenitus persicus
isolate_archaeal	GCA_010119195.1	4	Archaea	Halobacterota	Halobacteria	Halobacteriales	Haloarculaceae	Haloarcula
isolate_archaeal	GCA_010119205.1	3	Archaea	Halobacterota	Halobacteria	Halobacteriales	Haloarculaceae
isolate_archaeal	GCA_010692885.1	3	Archaea	Halobacterota	Halobacteria	Halobacteriales	Haloferacaceae	Halogeometricum	Halogeometricum borinquense
isolate_archaeal	GCA_010692905.1	3	Archaea	Halobacterota	Halobacteria	Halobacteriales	Haloferacaceae	Haloferax	Haloferax volcanii
isolate_archaeal	GCA_010706455.1	2	Archaea	Halobacterota	Methanosarcinia	Methanosarcinales	Methanosarcinaceae	Methanosarcina	Methanosarcina mazei
isolate_archaeal	GCA_010747475.1	8	Archaea	Halobacterota	Halobacteria	Halobacteriales	Haloadaptaceae	SW-6-65-15
isolate_archaeal	GCA_011043775.1	3	Archaea	Halobacterota	Halobacteria	Halobacteriales	Natrialbaceae	Natronolimnobius
isolate_archaeal	GCA_011319465.1	0	Archaea	Crenarchaeota	Nitrososphaeria	Nitrososphaerales	Nitrosopumilaceae	Nitrosotalea
isolate_archaeal	GCA_011319475.1	0	Archaea	Crenarchaeota	Nitrososphaeria	Nitrososphaerales	Nitrosopumilaceae	Nitrosotalea
isolate_archaeal	GCA_011440255.1	3	Archaea	Halobacterota	Halobacteria	Halobacteriales	Haloarculaceae	Haloarcula	Haloarcula marismortui
isolate_archaeal	GCA_011440285.1	3	Archaea	Halobacterota	Halobacteria	Halobacteriales	QS-9-68-17	QS-9-68-17
isolate_archaeal	GCA_011440375.1	2	Archaea	Halobacterota	Halobacteria	Halobacteriales	Natrialbaceae	Haloarchaeobius
isolate_archaeal	GCA_011440385.1	4	Archaea	Halobacterota	Halobacteria	Halobacteriales	Haloadaptaceae	SW-6-65-15
isolate_archaeal	GCA_011602445.1	4	Archaea	Halobacterota	Halobacteria	Halobacteriales	Haloarculaceae
isolate_archaeal	GCA_011627345.1	2	Archaea	Halobacterota	Halobacteria	Halobacteriales	Haloferacaceae	Halolamina	Halolamina pelagica
isolate_archaeal	GCA_011627385.1	2	Archaea	Halobacterota	Halobacteria	Halobacteriales	Haloarculaceae	Haloarcula	Haloarcula marismortui
isolate_archaeal	GCA_011734195.1	4	Archaea	Halobacterota	Halobacteria	Halobacteriales	Halobacteriaceae	Halobacterium
isolate_archaeal	GCA_900003505.1	3	Archaea	Halobacterota	Halobacteria	Halobacteriales	Halobacteriaceae	Halobacterium	Halobacterium hubeiense
isolate_archaeal	GCA_900003515.1	3	Archaea	Halobacterota	Halobacteria	Halobacteriales	Halobacteriaceae	Halobacterium	Halobacterium hubeiense
isolate_archaeal	GCA_900003525.1	3	Archaea	Halobacterota	Halobacteria	Halobacteriales	Halobacteriaceae	Halobacterium	Halobacterium hubeiense
isolate_archaeal	GCA_900003565.1	3	Archaea	Halobacterota	Halobacteria	Halobacteriales	Halobacteriaceae	Halobacterium	Halobacterium hubeiense
isolate_archaeal	GCA_900003575.1	3	Archaea	Halobacterota	Halobacteria	Halobacteriales	Halobacteriaceae	Halobacterium	Halobacterium hubeiense
isolate_archaeal	GCA_900004275.1	3	Archaea	Halobacterota	Halobacteria	Halobacteriales	Halobacteriaceae	Halobacterium	Halobacterium hubeiense
isolate_archaeal	GCA_900005775.1	3	Archaea	Halobacterota	Halobacteria	Halobacteriales	Halobacteriaceae	Halobacterium	Halobacterium hubeiense
isolate_archaeal	GCA_900012635.1	0	Archaea	Euryarchaeota	Thermococci	Thermococcales	Thermococcaceae	Pyrococcus	Pyrococcus chitonophagus
isolate_archaeal	GCA_900036045.1	2	Archaea	Halobacterota	Methanomicrobia	Methanomicrobiales	Methanocullaceae	Methanoculleus	Methanoculleus bourgensis
isolate_archaeal	GCA_900064395.1	1	Archaea	Euryarchaeota	Thermococci	Thermococcales	Thermococcaceae	Thermococcus_A	Thermococcus_A litoralis
isolate_archaeal	GCA_900065925.1	0	Archaea	Crenarchaeota	Nitrososphaeria	Nitrososphaerales	Nitrosopumilaceae	Nitrosotalea	Nitrosotalea devanaterra
isolate_archaeal	GCA_900069765.1	0	Archaea	Halobacterota	Archaeoglobi	Archaeoglobales	Archaeoglobaceae	Archaeoglobus	Archaeoglobus fulgidus
isolate_archaeal	GCA_900079115.1	2	Archaea	Crenarchaeota	Thermoprotei	Sulfolobales	Sulfolobaceae	Sulfolobus_A	Sulfolobus_A solfataricus
isolate_archaeal	GCA_900083515.1	0	Archaea	Thermoplasmatota	Thermoplasmata	Thermoplasmatales	Thermoplasmataceae	Cuniculiplasma	Cuniculiplasma divulgatum
isolate_archaeal	GCA_900090055.1	1	Archaea	Thermoplasmatota	Thermoplasmata	Thermoplasmatales	Thermoplasmataceae	Cuniculiplasma	Cuniculiplasma divulgatum
isolate_archaeal	GCA_900095295.1	1	Archaea	Euryarchaeota	Methanobacteria	Methanobacteriales	Methanobacteriaceae	Methanobacterium_C	Methanobacterium_C congolense
isolate_archaeal	GCA_900095385.1	1	Archaea	Halobacterota	Methanomicrobia	Methanomicrobiales	Methanocullaceae	Methanoculleus	Methanoculleus chikugoensis_A
isolate_archaeal	GCA_900095815.1	2	Archaea	Euryarchaeota	Methanobacteria	Methanobacteriales	Methanothermobacteriaceae	Methanothermobacter	Methanothermobacter wolfeii
isolate_archaeal	GCA_900100335.1	4	Archaea	Halobacterota	Halobacteria	Halobacteriales	Natrialbaceae	Natronorubrum	Natronorubrum texcoconense
isolate_archaeal	GCA_900100385.1	3	Archaea	Halobacterota	Halobacteria	Halobacteriales	Haloarculaceae	Halovenus	Halovenus aranensis
isolate_archaeal	GCA_900100715.1	1	Archaea	Halobacterota	Methanosarcinia	Methanosarcinales	Methanosarcinaceae	Methanolobus	Methanolobus vulcani
isolate_archaeal	GCA_900100875.1	3	Archaea	Halobacterota	Halobacteria	Halobacteriales	Haloferacaceae	Halopelagius	Halopelagius longus
isolate_archaeal	GCA_900101055.1	1	Archaea	Halobacterota	Methanomicrobia	Methanomicrobiales	Methanocullaceae	Methanoculleus	Methanoculleus thermophilus
isolate_archaeal	GCA_900101245.1	2	Archaea	Halobacterota	Halobacteria	Halobacteriales	Natrialbaceae	Natrinema	Natrinema hispanica
isolate_archaeal	GCA_900102305.1	2	Archaea	Halobacterota	Halobacteria	Halobacteriales	Haloarculaceae	Halorientalis	Halorientalis regularis
isolate_archaeal	GCA_900102375.1	2	Archaea	Halobacterota	Halobacteria	Halobacteriales	Haloferacaceae	Halorubrum
isolate_archaeal	GCA_900103415.1	8	Archaea	Euryarchaeota	Methanobacteria	Methanobacteriales	Methanobacteriaceae	Methanobrevibacter_A
isolate_archaeal	GCA_900103505.1	3	Archaea	Halobacterota	Halobacteria	Halobacteriales	Natrialbaceae	Haloarchaeobius	Haloarchaeobius iranensis
isolate_archaeal	GCA_900103715.1	2	Archaea	Halobacterota	Halobacteria	Halobacteriales	Haloferacaceae	Halogranum	Halogranum gelatinilyticum
isolate_archaeal	GCA_900104065.1	2	Archaea	Halobacterota	Halobacteria	Halobacteriales	Natrialbaceae	Natronobacterium_A	Natronobacterium_A texcoconense
isolate_archaeal	GCA_900106715.1	2	Archaea	Halobacterota	Halobacteria	Halobacteriales	Haloarculaceae	Haloarcula	Haloarcula vallismortis
isolate_archaeal	GCA_900106905.1	1	Archaea	Halobacterota	Methanosarcinia	Methanosarcinales	Methanosarcinaceae	Methanohalophilus	Methanohalophilus halophilus
isolate_archaeal	GCA_900107195.1	2	Archaea	Halobacterota	Halobacteria	Halobacteriales	Haloferacaceae	Halobellus	Halobellus clavatus
isolate_archaeal	GCA_900107205.1	2	Archaea	Halobacterota	Halobacteria	Halobacteriales	Haloferacaceae	Halopenitus	Halopenitus persicus
isolate_archaeal	GCA_900107665.1	3	Archaea	Halobacterota	Halobacteria	Halobacteriales	Haloferacaceae	Haloplanus	Haloplanus vescus
isolate_archaeal	GCA_900108095.1	3	Archaea	Halobacterota	Halobacteria	Halobacteriales	Natrialbaceae	Natronorubrum	Natronorubrum sediminis
isolate_archaeal	GCA_900108165.1	2	Archaea	Halobacterota	Halobacteria	Halobacteriales	Haloferacaceae	Halobellus	Halobellus limi
isolate_archaeal	GCA_900108505.1	2	Archaea	Halobacterota	Halobacteria	Halobacteriales	Haloferacaceae	Halopenitus	Halopenitus malekzadehii
isolate_archaeal	GCA_900109065.1	3	Archaea	Halobacterota	Halobacteria	Halobacteriales	Haloferacaceae	Halohasta	Halohasta litchfieldiae
isolate_archaeal	GCA_900109425.1	0	Archaea	Euryarchaeota	Thermococci	Thermococcales	Thermococcaceae	Thermococcus	Thermococcus thioreducens
isolate_archaeal	GCA_900109595.1	1	Archaea	Euryarchaeota	Methanobacteria	Methanobacteriales	Methanobacteriaceae	Methanobrevibacter_A	Methanobrevibacter_A gottschalkii
isolate_archaeal	GCA_900109695.1	4	Archaea	Halobacterota	Halobacteria	Halobacteriales	Haloferacaceae	Haloferax	Haloferax larsenii
isolate_archaeal	GCA_900110215.1	1	Archaea	Halobacterota	Halobacteria	Halobacteriales	Haloarculaceae	Halorientalis	Halorientalis persicus
isolate_archaeal	GCA_900110455.1	4	Archaea	Halobacterota	Halobacteria	Halobacteriales	Natrialbaceae	Natrinema	Natrinema salifodinae
isolate_archaeal	GCA_900110465.1	3	Archaea	Halobacterota	Halobacteria	Halobacteriales	Haloferacaceae	Halogranum	Halogranum amylolyticum
isolate_archaeal	GCA_900110535.1	3	Archaea	Halobacterota	Halobacteria	Halobacteriales	Halobacteriaceae	Halobacterium	Halobacterium jilantaiense
isolate_archaeal	GCA_900110865.1	5	Archaea	Halobacterota	Halobacteria	Halobacteriales	Natrialbaceae	Natrinema	Natrinema salaciae
isolate_archaeal	GCA_900111485.1	2	Archaea	Halobacterota	Halobacteria	Halobacteriales	Natrialbaceae	Natrinema	Natrinema hispanica
isolate_archaeal	GCA_900111645.1	2	Archaea	Halobacterota	Methanosarcinia	Methanosarcinales	Methanosarcinaceae	Methanococcoides	Methanococcoides vulcani
isolate_archaeal	GCA_900111935.1	2	Archaea	Halobacterota	Halobacteria	Halobacteriales	Haloferacaceae	Halorubrum	Halorubrum sodomense
isolate_archaeal	GCA_900112175.1	2	Archaea	Halobacterota	Halobacteria	Halobacteriales	Haloferacaceae	Halogeometricum	Halogeometricum rufum
isolate_archaeal	GCA_900112205.1	5	Archaea	Halobacterota	Halobacteria	Halobacteriales	Natrialbaceae	Halobiforma	Halobiforma haloterrestris
isolate_archaeal	GCA_900113245.1	2	Archaea	Halobacterota	Halobacteria	Halobacteriales	Haloferacaceae	Halopelagius	Halopelagius inordinatus
isolate_archaeal	GCA_900113615.1	2	Archaea	Halobacterota	Halobacteria	Halobacteriales	Haloferacaceae	Halorubrum
isolate_archaeal	GCA_900114025.1	3	Archaea	Halobacterota	Halobacteria	Halobacteriales	Natrialbaceae	Natronobacterium	Natronobacterium gregoryi
isolate_archaeal	GCA_900114435.1	3	Archaea	Halobacterota	Halobacteria	Halobacteriales	Haloarculaceae	Halomicrobium	Halomicrobium zhouii
isolate_archaeal	GCA_900114455.1	3	Archaea	Halobacterota	Halobacteria	Halobacteriales	Haloferacaceae	Halogranum	Halogranum rubrum
isolate_archaeal	GCA_900114585.1	1	Archaea	Euryarchaeota	Methanobacteria	Methanobacteriales	Methanobacteriaceae	Methanobrevibacter	Methanobrevibacter olleyae
isolate_archaeal	GCA_900114835.1	3	Archaea	Halobacterota	Methanosarcinia	Methanosarcinales	Methanosarcinaceae	Methanolobus	Methanolobus profundi
isolate_archaeal	GCA_900115675.1	2	Archaea	Halobacterota	Halobacteria	Halobacteriales	Haloferacaceae	Halolamina	Halolamina pelagica
isolate_archaeal	GCA_900115785.1	3	Archaea	Halobacterota	Halobacteria	Halobacteriales	Haloferacaceae	Halogeometricum	Halogeometricum limi
isolate_archaeal	GCA_900116205.1	3	Archaea	Halobacterota	Halobacteria	Halobacteriales	Natrialbaceae	Halostagnicola	Halostagnicola kamekurae
isolate_archaeal	GCA_900116525.1	3	Archaea	Halobacterota	Methanosarcinia	Methanosarcinales	Methanosarcinaceae	Methanosarcina	Methanosarcina thermophila
isolate_archaeal	GCA_900129775.1	3	Archaea	Halobacterota	Halobacteria	Halobacteriales	Haloferacaceae	Halobaculum	Halobaculum gomorrense
isolate_archaeal	GCA_900142335.1	4	Archaea	Halobacterota	Halobacteria	Halobacteriales	Haloadaptaceae	Haladaptatus	Haladaptatus paucihalophilus
isolate_archaeal	GCA_900143675.1	0	Archaea	Crenarchaeota	Nitrososphaeria	Nitrososphaerales	Nitrosopumilaceae	Nitrosotalea	Nitrosotalea sp900143675
isolate_archaeal	GCA_900156425.1	4	Archaea	Halobacterota	Halobacteria	Halobacteriales	Haloadaptaceae	Haladaptatus	Haladaptatus litoreus
isolate_archaeal	GCA_900156445.1	3	Archaea	Halobacterota	Halobacteria	Halobacteriales	Natrialbaceae	Natronorubrum	Natronorubrum daqingensis
isolate_archaeal	GCA_900156475.1	2	Archaea	Halobacterota	Halobacteria	Halobacteriales	Natrialbaceae	Natronorubrum	Natronorubrum thiooxidans
isolate_archaeal	GCA_900167955.1	0	Archaea	Crenarchaeota	Nitrososphaeria	Nitrososphaerales	Nitrosopumilaceae	Nitrosotalea	Nitrosotalea sp900167955
isolate_archaeal	GCA_900176435.1	1	Archaea	Thermoplasmatota	Thermoplasmata	Thermoplasmatales	Thermoplasmataceae	Picrophilus	Picrophilus oshimae
isolate_archaeal	GCA_900177045.1	0	Archaea	Crenarchaeota	Nitrososphaeria	Nitrososphaerales	Nitrosopumilaceae	Nitrosotalea	Nitrosotalea sp900177045
isolate_archaeal	GCA_900177455.1	1	Archaea	Halobacterota	Methanosarcinia	Methanosarcinales	Methanosarcinaceae	Methanohalophilus	Methanohalophilus portucalensis
isolate_archaeal	GCA_900182635.1	2	Archaea	Halobacterota	Halobacteria	Halobacteriales	Haloferacaceae	Halorubrum
isolate_archaeal	GCA_900188065.1	2	Archaea	Halobacterota	Halobacteria	Halobacteriales	Haloferacaceae	Halorubrum	Halorubrum vacuolatum
isolate_archaeal	GCA_900188075.1	3	Archaea	Halobacterota	Halobacteria	Halobacteriales	Haloferacaceae	Halorubrum	Halorubrum ezzemoulense
isolate_archaeal	GCA_900196725.1	1	Archaea	Halobacterota	Methanosarcinia	Methanosarcinales	Methanoperedenaceae	Methanoperedens	Methanoperedens nitroreducens_A
isolate_archaeal	GCA_900198835.1	1	Archaea	Euryarchaeota	Thermococci	Thermococcales	Thermococcaceae	Thermococcus	Thermococcus sp900198835
isolate_archaeal	GCA_900215215.1	1	Archaea	Halobacterota	Methanosarcinia	Methanosarcinales	Methanosarcinaceae	Methanohalophilus	Methanohalophilus euhalobius
isolate_archaeal	GCA_900215575.1	3	Archaea	Halobacterota	Halobacteria	Halobacteriales	Natronoarchaeaceae	Natronoarchaeum	Natronoarchaeum philippinense
isolate_archaeal	GCA_900248165.1	1	Archaea	Crenarchaeota	Nitrososphaeria	Nitrososphaerales	Nitrosocaldaceae	Nitrosocaldus	Nitrosocaldus cavascurensis
isolate_archaeal	GCA_900289035.1	1	Archaea	Euryarchaeota	Methanobacteria	Methanobacteriales	Methanobacteriaceae	Methanobrevibacter_A	Methanobrevibacter_A oralis
isolate_archaeal	GCA_900620265.1	2	Archaea	Crenarchaeota	Nitrososphaeria	Nitrososphaerales	Nitrosopumilaceae	Cenarchaeum
isolate_archaeal	GCA_900650605.1	1	Archaea	Euryarchaeota	Methanobacteria	Methanobacteriales	Methanobacteriaceae	Methanobrevibacter_A	Methanobrevibacter_A smithii
isolate_archaeal	GCA_900696045.1	1	Archaea	Crenarchaeota	Nitrososphaeria	Nitrososphaerales	Nitrososphaeraceae	Nitrosocosmicus
isolate_archaeal	GCA_900773915.1	2	Archaea	Halobacterota	Methanosarcinia	Methanosarcinales	Methanosarcinaceae	Methanococcoides	Methanococcoides methylutens
isolate_archaeal	GCA_900773955.1	2	Archaea	Halobacterota	Methanosarcinia	Methanosarcinales	Methanosarcinaceae	Methanococcoides	Methanococcoides vulcani
isolate_archaeal	GCA_900774055.1	3	Archaea	Halobacterota	Methanosarcinia	Methanosarcinales	Methanosarcinaceae	Methanococcoides
isolate_archaeal	GCA_900774285.1	2	Archaea	Halobacterota	Methanosarcinia	Methanosarcinales	Methanosarcinaceae	Methanococcoides	Methanococcoides vulcani
isolate_archaeal	GCA_900880625.1	2	Archaea	Halobacterota	Halobacteria	Halobacteriales	Haloarculaceae	Halorhabdus
isolate_archaeal	GCA_902158735.1	0	Archaea	Halobacterota	NRA6	NRA6
isolate_archaeal	GCA_902158745.1	0	Archaea	Halobacterota	NRA6	NRA6
isolate_archaeal	GCA_902158755.1	0	Archaea	Halobacterota	Syntrophoarchaeia	Syntrophoarchaeales	Syntrophoarchaeaceae	Syntrophoarchaeum
isolate_archaeal	GCA_902209435.1	3	Archaea	Halobacterota	Halobacteria	Halobacteriales	Haloarculaceae	Haloarcula	Haloarcula hispanica
isolate_archaeal	GCA_902377425.1	2	Archaea	Halobacterota	Halobacteria	Halobacteriales	Haloferacaceae	Halorubrum	Halorubrum lipolyticum
isolate_archaeal	GCA_902381785.1	3	Archaea	Halobacterota	Halobacteria	Halobacteriales	Haloferacaceae	Haloferax	Haloferax massiliensis
isolate_archaeal	GCA_902383895.1	1	Archaea	Thermoplasmatota	Thermoplasmata	Methanomassiliicoccales	Methanomassiliicoccaceae	Methanomassiliicoccus	Methanomassiliicoccus luminyensis
isolate_archaeal	GCA_902383905.1	1	Archaea	Thermoplasmatota	Thermoplasmata	Methanomassiliicoccales	Methanomassiliicoccaceae	Methanomassiliicoccus_A	Methanomassiliicoccus_A intestinalis
isolate_archaeal	GCA_902384015.1	0	Archaea	Euryarchaeota	Methanobacteria	Methanobacteriales	Methanobacteriaceae	Methanosphaera	Methanosphaera stadtmanae
isolate_archaeal	GCA_902384055.1	1	Archaea	Euryarchaeota	Methanobacteria	Methanobacteriales	Methanobacteriaceae	Methanobrevibacter_A	Methanobrevibacter_A smithii
isolate_archaeal	GCA_902384065.1	1	Archaea	Euryarchaeota	Methanobacteria	Methanobacteriales	Methanobacteriaceae	Methanobrevibacter_A	Methanobrevibacter_A oralis
isolate_archaeal	GCA_902387285.1	0	Archaea	Thermoplasmatota	Thermoplasmata	Methanomassiliicoccales	Methanomethylophilaceae	Methanomethylophilus	Methanomethylophilus alvus
isolate_archaeal	GCA_902387325.1	1	Archaea	Euryarchaeota	Methanobacteria	Methanobacteriales	Methanobacteriaceae	Methanobrevibacter_A	Methanobrevibacter_A smithii_A
isolate_archaeal	GCA_902410085.1	3	Archaea	Halobacterota	Halobacteria	Halobacteriales	Haloferacaceae	Haloferax	Haloferax massiliensis
isolate_archaeal	GCA_902763685.1	0	Archaea	Thermoplasmatota	Thermoplasmata	Methanomassiliicoccales	Methanomethylophilaceae	Methanomethylophilus
isolate_archaeal	GCA_902787415.1	0	Archaea	Thermoplasmatota	Thermoplasmata	Methanomassiliicoccales	Methanomethylophilaceae	Methanomethylophilus
isolate_archaeal	GCA_902788915.1	0	Archaea	Thermoplasmatota	Thermoplasmata	Methanomassiliicoccales	Methanomethylophilaceae	Methanomethylophilus
isolate_archaeal	GCA_902794865.1	0	Archaea	Thermoplasmatota	Thermoplasmata	Methanomassiliicoccales	Methanomethylophilaceae	Methanomethylophilus	Methanomethylophilus sp001560915
isolate_bacterial_complete	GCF_000003215.1	2	Bacteria	Firmicutes_A	Clostridia	Peptostreptococcales	Peptostreptococcaceae	Clostridioides	Clostridioides difficile
isolate_bacterial_complete	GCF_000003645.1	6	Bacteria	Firmicutes	Bacilli	Bacillales	Bacillaceae_G	Bacillus_A	Bacillus_A cereus_AD
isolate_bacterial_complete	GCF_000003925.1	11	Bacteria	Firmicutes	Bacilli	Bacillales	Bacillaceae_G	Bacillus_A	Bacillus_A mycoides
isolate_bacterial_complete	GCF_000003955.1	8	Bacteria	Firmicutes	Bacilli	Bacillales	Bacillaceae_G	Bacillus_A	Bacillus_A cereus_P
isolate_bacterial_complete	GCF_000005825.2	7	Bacteria	Firmicutes	Bacilli	Bacillales	Bacillaceae_D	Bacillus_S	Bacillus_S pseudofirmus
isolate_bacterial_complete	GCF_000005845.2	2	Bacteria	Proteobacteria	Gammaproteobacteria	Enterobacterales	Enterobacteriaceae	Escherichia	Escherichia flexneri
isolate_bacterial_complete	GCF_000006605.1	6	Bacteria	Actinobacteriota	Actinobacteria	Mycobacteriales	Mycobacteriaceae	Corynebacterium	Corynebacterium jeikeium
isolate_bacterial_complete	GCF_000006625.1	0	Bacteria	Firmicutes	Bacilli	Mycoplasmatales	Mycoplasmoidaceae	Ureaplasma	Ureaplasma parvum
isolate_bacterial_complete	GCF_000006645.1	8	Bacteria	Proteobacteria	Gammaproteobacteria	Enterobacterales	Enterobacteriaceae	Yersinia	Yersinia pestis
isolate_bacterial_complete	GCF_000006665.1	5	Bacteria	Proteobacteria	Gammaproteobacteria	Enterobacterales	Enterobacteriaceae	Escherichia	Escherichia dysenteriae
isolate_bacterial_complete	GCF_000006685.1	0	Bacteria	Verrucomicrobiota_A	Chlamydiia	Chlamydiales	Chlamydiaceae	Chlamydia	Chlamydia muridarum
isolate_bacterial_complete	GCF_000006725.1	2	Bacteria	Proteobacteria	Gammaproteobacteria	Xanthomonadales	Xanthomonadaceae	Xylella	Xylella fastidiosa
isolate_bacterial_complete	GCF_000006745.1	4	Bacteria	Proteobacteria	Gammaproteobacteria	Enterobacterales	Vibrionaceae	Vibrio	Vibrio cholerae
isolate_bacterial_complete	GCF_000006765.1	13	Bacteria	Proteobacteria	Gammaproteobacteria	Pseudomonadales	Pseudomonadaceae	Pseudomonas	Pseudomonas aeruginosa
isolate_bacterial_complete	GCF_000006785.2	3	Bacteria	Firmicutes	Bacilli	Lactobacillales	Streptococcaceae	Streptococcus	Streptococcus pyogenes
isolate_bacterial_complete	GCF_000006825.1	2	Bacteria	Proteobacteria	Gammaproteobacteria	Enterobacterales	Pasteurellaceae	Pasteurella	Pasteurella multocida
isolate_bacterial_complete	GCF_000006845.1	3	Bacteria	Proteobacteria	Gammaproteobacteria	Burkholderiales	Neisseriaceae	Neisseria	Neisseria gonorrhoeae
isolate_bacterial_complete	GCF_000006865.1	5	Bacteria	Firmicutes	Bacilli	Lactobacillales	Streptococcaceae	Lactococcus	Lactococcus lactis
isolate_bacterial_complete	GCF_000006885.1	5	Bacteria	Firmicutes	Bacilli	Lactobacillales	Streptococcaceae	Streptococcus	Streptococcus pneumoniae
isolate_bacterial_complete	GCF_000006905.1	4	Bacteria	Proteobacteria	Alphaproteobacteria	Caulobacterales	Caulobacteraceae	Caulobacter	Caulobacter vibrioides
isolate_bacterial_complete	GCF_000006925.2	3	Bacteria	Proteobacteria	Gammaproteobacteria	Enterobacterales	Enterobacteriaceae	Escherichia	Escherichia flexneri
isolate_bacterial_complete	GCF_000006945.2	2	Bacteria	Proteobacteria	Gammaproteobacteria	Enterobacterales	Enterobacteriaceae	Salmonella	Salmonella enterica
isolate_bacterial_complete	GCF_000006965.1	7	Bacteria	Proteobacteria	Alphaproteobacteria	Rhizobiales	Rhizobiaceae	Sinorhizobium	Sinorhizobium meliloti_B
isolate_bacterial_complete	GCF_000006985.1	2	Bacteria	Bacteroidota	Chlorobia	Chlorobiales	Chlorobiaceae	Chlorobaculum	Chlorobaculum tepidum
isolate_bacterial_complete	GCF_000007025.1	0	Bacteria	Proteobacteria	Alphaproteobacteria	Rickettsiales	Rickettsiaceae	Rickettsia	Rickettsia conorii
isolate_bacterial_complete	GCF_000007045.1	5	Bacteria	Firmicutes	Bacilli	Lactobacillales	Streptococcaceae	Streptococcus	Streptococcus pneumoniae
isolate_bacterial_complete	GCF_000007085.1	1	Bacteria	Firmicutes_A	Thermoanaerobacteria	Thermoanaerobacterales	Thermoanaerobacteraceae	Caldanaerobacter	Caldanaerobacter subterraneus
isolate_bacterial_complete	GCF_000007105.1	2	Bacteria	Proteobacteria	Alphaproteobacteria	Sphingomonadales	Sphingomonadaceae	Zymomonas	Zymomonas mobilis
isolate_bacterial_complete	GCF_000007125.1	4	Bacteria	Proteobacteria	Alphaproteobacteria	Rhizobiales	Rhizobiaceae	Brucella	Brucella melitensis
isolate_bacterial_complete	GCF_000007145.1	3	Bacteria	Proteobacteria	Gammaproteobacteria	Xanthomonadales	Xanthomonadaceae	Xanthomonas	Xanthomonas campestris
isolate_bacterial_complete	GCF_000007165.1	5	Bacteria	Proteobacteria	Gammaproteobacteria	Xanthomonadales	Xanthomonadaceae	Xanthomonas	Xanthomonas citri
isolate_bacterial_complete	GCF_000007205.1	0	Bacteria	Verrucomicrobiota_A	Chlamydiia	Chlamydiales	Chlamydiaceae	Chlamydophila	Chlamydophila pneumoniae
isolate_bacterial_complete	GCF_000007245.1	1	Bacteria	Proteobacteria	Gammaproteobacteria	Xanthomonadales	Xanthomonadaceae	Xylella	Xylella fastidiosa
isolate_bacterial_complete	GCF_000007265.1	2	Bacteria	Firmicutes	Bacilli	Lactobacillales	Streptococcaceae	Streptococcus	Streptococcus agalactiae
isolate_bacterial_complete	GCF_000007285.1	3	Bacteria	Firmicutes	Bacilli	Lactobacillales	Streptococcaceae	Streptococcus	Streptococcus pyogenes
isolate_bacterial_complete	GCF_000007365.1	0	Bacteria	Proteobacteria	Gammaproteobacteria	Enterobacterales	Enterobacteriaceae	Buchnera	Buchnera aphidicola_O
isolate_bacterial_complete	GCF_000007385.1	2	Bacteria	Proteobacteria	Gammaproteobacteria	Xanthomonadales	Xanthomonadaceae	Xanthomonas	Xanthomonas oryzae
isolate_bacterial_complete	GCF_000007405.1	3	Bacteria	Proteobacteria	Gammaproteobacteria	Enterobacterales	Enterobacteriaceae	Escherichia	Escherichia flexneri
isolate_bacterial_complete	GCF_000007425.1	4	Bacteria	Firmicutes	Bacilli	Lactobacillales	Streptococcaceae	Streptococcus	Streptococcus pyogenes
isolate_bacterial_complete	GCF_000007445.1	5	Bacteria	Proteobacteria	Gammaproteobacteria	Enterobacterales	Enterobacteriaceae	Escherichia	Escherichia coli
isolate_bacterial_complete	GCF_000007465.2	7	Bacteria	Firmicutes	Bacilli	Lactobacillales	Streptococcaceae	Streptococcus	Streptococcus mutans
isolate_bacterial_complete	GCF_000007485.1	0	Bacteria	Actinobacteriota	Actinobacteria	Actinomycetales	Microbacteriaceae	Tropheryma	Tropheryma whipplei
isolate_bacterial_complete	GCF_000007505.1	5	Bacteria	Proteobacteria	Alphaproteobacteria	Rhizobiales	Rhizobiaceae	Brucella	Brucella melitensis
isolate_bacterial_complete	GCF_000007525.1	0	Bacteria	Actinobacteriota	Actinobacteria	Actinomycetales	Bifidobacteriaceae	Bifidobacterium	Bifidobacterium longum
isolate_bacterial_complete	GCF_000007545.1	2	Bacteria	Proteobacteria	Gammaproteobacteria	Enterobacterales	Enterobacteriaceae	Salmonella	Salmonella enterica
isolate_bacterial_complete	GCF_000007565.2	5	Bacteria	Proteobacteria	Gammaproteobacteria	Pseudomonadales	Pseudomonadaceae	Pseudomonas_E	Pseudomonas_E hunanensis
isolate_bacterial_complete	GCF_000007585.1	1	Bacteria	Bacteroidota	Bacteroidia	Bacteroidales	Porphyromonadaceae	Porphyromonas	Porphyromonas gingivalis
isolate_bacterial_complete	GCF_000007605.1	0	Bacteria	Verrucomicrobiota_A	Chlamydiia	Chlamydiales	Chlamydiaceae	Chlamydophila	Chlamydophila caviae
isolate_bacterial_complete	GCF_000007625.1	1	Bacteria	Firmicutes_A	Clostridia	Clostridiales	Clostridiaceae	Clostridium_G	Clostridium_G tetani
isolate_bacterial_complete	GCF_000007645.1	4	Bacteria	Firmicutes	Bacilli	Staphylococcales	Staphylococcaceae	Staphylococcus	Staphylococcus epidermidis
isolate_bacterial_complete	GCF_000007665.1	4	Bacteria	Actinobacteriota	Actinobacteria	Actinomycetales	Microbacteriaceae	Leifsonia	Leifsonia xyli_C
isolate_bacterial_complete	GCF_000007685.1	0	Bacteria	Spirochaetota	Leptospirae	Leptospirales	Leptospiraceae	Leptospira	Leptospira interrogans
isolate_bacterial_complete	GCF_000007705.1	8	Bacteria	Proteobacteria	Gammaproteobacteria	Burkholderiales	Chromobacteriaceae	Chromobacterium	Chromobacterium violaceum
isolate_bacterial_complete	GCF_000007725.1	0	Bacteria	Proteobacteria	Gammaproteobacteria	Enterobacterales	Enterobacteriaceae	Buchnera	Buchnera aphidicola_H
isolate_bacterial_complete	GCF_000007745.1	0	Bacteria	Proteobacteria	Gammaproteobacteria	Enterobacterales	Pasteurellaceae	Basfia	Basfia succiniciproducens
isolate_bacterial_complete	GCF_000007765.2	1	Bacteria	Proteobacteria	Gammaproteobacteria	Coxiellales	Coxiellaceae	Coxiella	Coxiella burnetii
isolate_bacterial_complete	GCF_000007785.1	2	Bacteria	Firmicutes	Bacilli	Lactobacillales	Enterococcaceae	Enterococcus	Enterococcus faecalis
isolate_bacterial_complete	GCF_000007805.1	9	Bacteria	Proteobacteria	Gammaproteobacteria	Pseudomonadales	Pseudomonadaceae	Pseudomonas_E	Pseudomonas_E avellanae
isolate_bacterial_complete	GCF_000007825.1	9	Bacteria	Firmicutes	Bacilli	Bacillales	Bacillaceae_G	Bacillus_A	Bacillus_A cereus
isolate_bacterial_complete	GCF_000007845.1	6	Bacteria	Firmicutes	Bacilli	Bacillales	Bacillaceae_G	Bacillus_A	Bacillus_A anthracis
isolate_bacterial_complete	GCF_000007865.1	16	Bacteria	Actinobacteriota	Actinobacteria	Mycobacteriales	Mycobacteriaceae	Mycobacterium	Mycobacterium avium
isolate_bacterial_complete	GCF_000007885.1	8	Bacteria	Proteobacteria	Gammaproteobacteria	Enterobacterales	Enterobacteriaceae	Yersinia	Yersinia pestis
isolate_bacterial_complete	GCF_000007905.1	0	Bacteria	Campylobacterota	Campylobacteria	Campylobacterales	Helicobacteraceae	Helicobacter_C	Helicobacter_C hepaticus
isolate_bacterial_complete	GCF_000007925.1	4	Bacteria	Cyanobacteria	Cyanobacteriia	Synechococcales	Cyanobiaceae	Prochlorococcus	Prochlorococcus marinus
isolate_bacterial_complete	GCF_000007945.1	0	Bacteria	Proteobacteria	Gammaproteobacteria	Enterobacterales	Pasteurellaceae	Haemophilus_B	Haemophilus_B ducreyi
isolate_bacterial_complete	GCF_000007985.2	3	Bacteria	Desulfuromonadota	Desulfuromonadia	Geobacterales	Geobacteraceae	Geobacter	Geobacter sulfurreducens
isolate_bacterial_complete	GCF_000008005.1	7	Bacteria	Firmicutes	Bacilli	Bacillales	Bacillaceae_G	Bacillus_A	Bacillus_A cereus_AD
isolate_bacterial_complete	GCF_000008025.1	0	Bacteria	Proteobacteria	Alphaproteobacteria	Rickettsiales	Anaplasmataceae	Wolbachia	Wolbachia sp000008025
isolate_bacterial_complete	GCF_000008045.1	0	Bacteria	Proteobacteria	Alphaproteobacteria	Rickettsiales	Rickettsiaceae	Rickettsia	Rickettsia typhi
isolate_bacterial_complete	GCF_000008065.1	1	Bacteria	Firmicutes	Bacilli	Lactobacillales	Lactobacillaceae	Lactobacillus	Lactobacillus johnsonii
isolate_bacterial_complete	GCF_000008105.1	2	Bacteria	Proteobacteria	Gammaproteobacteria	Enterobacterales	Enterobacteriaceae	Salmonella	Salmonella enterica
isolate_bacterial_complete	GCF_000008125.1	2	Bacteria	Deinococcota	Deinococci	Deinococcales	Thermaceae	Thermus	Thermus thermophilus
isolate_bacterial_complete	GCF_000008145.1	4	Bacteria	Proteobacteria	Alphaproteobacteria	Rhizobiales	Rhizobiaceae	Brucella	Brucella melitensis
isolate_bacterial_complete	GCF_000008165.1	7	Bacteria	Firmicutes	Bacilli	Bacillales	Bacillaceae_G	Bacillus_A	Bacillus_A anthracis
isolate_bacterial_complete	GCF_000008185.1	3	Bacteria	Spirochaetota	Spirochaetia	Treponematales	Treponemataceae	Treponema_B	Treponema_B denticola
isolate_bacterial_complete	GCF_000008205.1	0	Bacteria	Firmicutes	Bacilli	Mycoplasmatales	Metamycoplasmataceae	Mesomycoplasma	Mesomycoplasma hyopneumoniae
isolate_bacterial_complete	GCF_000008225.1	0	Bacteria	Firmicutes	Bacilli	Mycoplasmatales	Metamycoplasmataceae	Mesomycoplasma	Mesomycoplasma hyopneumoniae
isolate_bacterial_complete	GCF_000008245.1	0	Bacteria	Firmicutes	Bacilli	Mycoplasmatales	Metamycoplasmataceae	Mycoplasmopsis_A	Mycoplasmopsis_A synoviae
isolate_bacterial_complete	GCF_000008285.1	2	Bacteria	Firmicutes	Bacilli	Lactobacillales	Listeriaceae	Listeria	Listeria monocytogenes_B
isolate_bacterial_complete	GCF_000008305.1	0	Bacteria	Firmicutes	Bacilli	Mycoplasmatales	Mycoplasmataceae	Mesoplasma	Mesoplasma florum
isolate_bacterial_complete	GCF_000008325.1	8	Bacteria	Proteobacteria	Gammaproteobacteria	Methylococcales	Methylococcaceae	Methylococcus	Methylococcus capsulatus
isolate_bacterial_complete	GCF_000008345.1	3	Bacteria	Actinobacteriota	Actinobacteria	Propionibacteriales	Propionibacteriaceae	Cutibacterium	Cutibacterium acnes
isolate_bacterial_complete	GCF_000008365.1	0	Bacteria	Firmicutes	Bacilli	Mycoplasmatales	Metamycoplasmataceae	Mycoplasma_J	Mycoplasma_J mobile
isolate_bacterial_complete	GCF_000008385.1	0	Bacteria	Proteobacteria	Alphaproteobacteria	Rickettsiales	Anaplasmataceae	Wolbachia	Wolbachia sp000008385
isolate_bacterial_complete	GCF_000008405.1	0	Bacteria	Firmicutes	Bacilli	Mycoplasmatales	Metamycoplasmataceae	Mesomycoplasma	Mesomycoplasma hyopneumoniae
isolate_bacterial_complete	GCF_000008425.1	11	Bacteria	Firmicutes	Bacilli	Bacillales	Bacillaceae	Bacillus	Bacillus licheniformis
isolate_bacterial_complete	GCF_000008445.1	7	Bacteria	Firmicutes	Bacilli	Bacillales	Bacillaceae_G	Bacillus_A	Bacillus_A anthracis
isolate_bacterial_complete	GCF_000008465.1	3	Bacteria	Proteobacteria	Gammaproteobacteria	Enterobacterales	Alteromonadaceae	Idiomarina	Idiomarina loihiensis
isolate_bacterial_complete	GCF_000008485.1	7	Bacteria	Proteobacteria	Gammaproteobacteria	Legionellales	Legionellaceae	Legionella	Legionella pneumophila
isolate_bacterial_complete	GCF_000008505.1	6	Bacteria	Firmicutes	Bacilli	Bacillales	Bacillaceae_G	Bacillus_A	Bacillus_A anthracis
isolate_bacterial_complete	GCF_000008525.1	0	Bacteria	Campylobacterota	Campylobacteria	Campylobacterales	Helicobacteraceae	Helicobacter	Helicobacter pylori
isolate_bacterial_complete	GCF_000008545.1	1	Bacteria	Thermotogota	Thermotogae	Thermotogales	Thermotogaceae	Thermotoga	Thermotoga maritima
isolate_bacterial_complete	GCF_000008565.1	4	Bacteria	Deinococcota	Deinococci	Deinococcales	Deinococcaceae	Deinococcus	Deinococcus radiodurans
isolate_bacterial_complete	GCF_000008585.1	14	Bacteria	Actinobacteriota	Actinobacteria	Mycobacteriales	Mycobacteriaceae	Mycobacterium	Mycobacterium tuberculosis
isolate_bacterial_complete	GCF_000008605.1	0	Bacteria	Spirochaetota	Spirochaetia	Treponematales	Treponemataceae	Treponema	Treponema pallidum
isolate_bacterial_complete	GCF_000008625.1	3	Bacteria	Aquificota	Aquificae	Aquificales	Aquificaceae	Aquifex	Aquifex aeolicus
isolate_bacterial_complete	GCF_000008685.2	0	Bacteria	Spirochaetota	Spirochaetia	Borreliales	Borreliaceae	Borreliella	Borreliella burgdorferi
isolate_bacterial_complete	GCF_000008725.1	0	Bacteria	Verrucomicrobiota_A	Chlamydiia	Chlamydiales	Chlamydiaceae	Chlamydia	Chlamydia trachomatis
isolate_bacterial_complete	GCF_000008745.1	0	Bacteria	Verrucomicrobiota_A	Chlamydiia	Chlamydiales	Chlamydiaceae	Chlamydophila	Chlamydophila pneumoniae
isolate_bacterial_complete	GCF_000008765.1	4	Bacteria	Firmicutes_A	Clostridia	Clostridiales	Clostridiaceae	Clostridium_S	Clostridium_S acetobutylicum
isolate_bacterial_complete	GCF_000008785.1	0	Bacteria	Campylobacterota	Campylobacteria	Campylobacterales	Helicobacteraceae	Helicobacter	Helicobacter pylori_BU
isolate_bacterial_complete	GCF_000008805.1	5	Bacteria	Proteobacteria	Gammaproteobacteria	Burkholderiales	Neisseriaceae	Neisseria	Neisseria meningitidis_B
isolate_bacterial_complete	GCF_000008865.2	5	Bacteria	Proteobacteria	Gammaproteobacteria	Enterobacterales	Enterobacteriaceae	Escherichia	Escherichia dysenteriae
isolate_bacterial_complete	GCF_000008885.1	0	Bacteria	Proteobacteria	Gammaproteobacteria	Enterobacterales	Enterobacteriaceae	Wigglesworthia	Wigglesworthia glossinidia_A
isolate_bacterial_complete	GCF_000008925.1	2	Bacteria	Firmicutes	Bacilli	Lactobacillales	Lactobacillaceae	Lactobacillus_B	Lactobacillus_B salivarius
isolate_bacterial_complete	GCF_000008945.1	1	Bacteria	Actinobacteriota	Actinobacteria	Actinomycetales	Bifidobacteriaceae	Bifidobacterium	Bifidobacterium longum
isolate_bacterial_complete	GCF_000008985.1	2	Bacteria	Proteobacteria	Gammaproteobacteria	Francisellales	Francisellaceae	Francisella	Francisella tularensis
isolate_bacterial_complete	GCF_000009005.1	6	Bacteria	Firmicutes	Bacilli	Staphylococcales	Staphylococcaceae	Staphylococcus	Staphylococcus aureus
isolate_bacterial_complete	GCF_000009025.1	0	Bacteria	Chloroflexota	Dehalococcoidia	Dehalococcoidales	Dehalococcoidaceae	Dehalococcoides	Dehalococcoides mccartyi_B
isolate_bacterial_complete	GCF_000009045.1	12	Bacteria	Firmicutes	Bacilli	Bacillales	Bacillaceae	Bacillus	Bacillus subtilis
isolate_bacterial_complete	GCF_000009065.1	9	Bacteria	Proteobacteria	Gammaproteobacteria	Enterobacterales	Enterobacteriaceae	Yersinia	Yersinia pestis
isolate_bacterial_complete	GCF_000009085.1	0	Bacteria	Campylobacterota	Campylobacteria	Campylobacterales	Campylobacteraceae	Campylobacter_D	Campylobacter_D jejuni
isolate_bacterial_complete	GCF_000009105.1	4	Bacteria	Proteobacteria	Gammaproteobacteria	Burkholderiales	Neisseriaceae	Neisseria	Neisseria meningitidis_B
isolate_bacterial_complete	GCF_000009125.1	12	Bacteria	Proteobacteria	Gammaproteobacteria	Burkholderiales	Burkholderiaceae	Ralstonia	Ralstonia pseudosolanacearum
isolate_bacterial_complete	GCF_000009145.1	4	Bacteria	Proteobacteria	Gammaproteobacteria	Burkholderiales	Nitrosomonadaceae	Nitrosomonas	Nitrosomonas europaea
isolate_bacterial_complete	GCF_000009165.1	4	Bacteria	Proteobacteria	Gammaproteobacteria	Xanthomonadales	Xanthomonadaceae	Xanthomonas	Xanthomonas perforans
isolate_bacterial_complete	GCF_000009205.2	2	Bacteria	Firmicutes_A	Clostridia	Peptostreptococcales	Peptostreptococcaceae	Clostridioides	Clostridioides difficile
isolate_bacterial_complete	GCF_000009225.2	10	Bacteria	Proteobacteria	Gammaproteobacteria	Pseudomonadales	Pseudomonadaceae	Pseudomonas_E	Pseudomonas_E marginalis
isolate_bacterial_complete	GCF_000009245.1	2	Bacteria	Proteobacteria	Gammaproteobacteria	Francisellales	Francisellaceae	Francisella	Francisella tularensis
isolate_bacterial_complete	GCF_000009265.1	12	Bacteria	Proteobacteria	Alphaproteobacteria	Rhizobiales	Rhizobiaceae	Rhizobium	Rhizobium leguminosarum_L
isolate_bacterial_complete	GCF_000009285.1	8	Bacteria	Proteobacteria	Gammaproteobacteria	Burkholderiales	Burkholderiaceae	Cupriavidus	Cupriavidus necator
isolate_bacterial_complete	GCF_000009305.1	0	Bacteria	Campylobacterota	Campylobacteria	Campylobacterales	Helicobacteraceae	Helicobacter	Helicobacter acinonychis
isolate_bacterial_complete	GCF_000009325.1	2	Bacteria	Proteobacteria	Gammaproteobacteria	Francisellales	Francisellaceae	Francisella	Francisella tularensis
isolate_bacterial_complete	GCF_000009345.1	6	Bacteria	Proteobacteria	Gammaproteobacteria	Enterobacterales	Enterobacteriaceae	Yersinia	Yersinia enterocolitica
isolate_bacterial_complete	GCF_000009365.1	4	Bacteria	Proteobacteria	Gammaproteobacteria	Pseudomonadales	Alcanivoracaceae	Alcanivorax	Alcanivorax borkumensis
isolate_bacterial_complete	GCF_000009385.1	3	Bacteria	Firmicutes	Bacilli	Lactobacillales	Streptococcaceae	Streptococcus	Streptococcus pyogenes
isolate_bacterial_complete	GCF_000009405.1	4	Bacteria	Firmicutes	Bacilli	Staphylococcales	Staphylococcaceae	Staphylococcus	Staphylococcus carnosus
isolate_bacterial_complete	GCF_000009425.1	4	Bacteria	Firmicutes	Bacilli	Lactobacillales	Streptococcaceae	Lactococcus	Lactococcus lactis_E
isolate_bacterial_complete	GCF_000009445.1	15	Bacteria	Actinobacteriota	Actinobacteria	Mycobacteriales	Mycobacteriaceae	Mycobacterium	Mycobacterium tuberculosis
isolate_bacterial_complete	GCF_000009465.1	4	Bacteria	Proteobacteria	Gammaproteobacteria	Burkholderiales	Neisseriaceae	Neisseria	Neisseria meningitidis_B
isolate_bacterial_complete	GCF_000009485.1	14	Bacteria	Proteobacteria	Gammaproteobacteria	Burkholderiales	Burkholderiaceae	Burkholderia	Burkholderia cenocepacia
isolate_bacterial_complete	GCF_000009505.1	2	Bacteria	Proteobacteria	Gammaproteobacteria	Enterobacterales	Enterobacteriaceae	Salmonella	Salmonella enterica
isolate_bacterial_complete	GCF_000009525.1	2	Bacteria	Proteobacteria	Gammaproteobacteria	Enterobacterales	Enterobacteriaceae	Salmonella	Salmonella enterica
isolate_bacterial_complete	GCF_000009545.1	3	Bacteria	Firmicutes	Bacilli	Lactobacillales	Streptococcaceae	Streptococcus	Streptococcus uberis
isolate_bacterial_complete	GCF_000009565.1	2	Bacteria	Proteobacteria	Gammaproteobacteria	Enterobacterales	Enterobacteriaceae	Escherichia	Escherichia flexneri
isolate_bacterial_complete	GCF_000009585.1	5	Bacteria	Firmicutes	Bacilli	Staphylococcales	Staphylococcaceae	Staphylococcus	Staphylococcus aureus
isolate_bacterial_complete	GCF_000009605.1	0	Bacteria	Proteobacteria	Gammaproteobacteria	Enterobacterales	Enterobacteriaceae	Buchnera	Buchnera aphidicola_I
isolate_bacterial_complete	GCF_000009625.1	11	Bacteria	Proteobacteria	Alphaproteobacteria	Rhizobiales	Rhizobiaceae	Mesorhizobium	Mesorhizobium japonicum
isolate_bacterial_complete	GCF_000009645.1	6	Bacteria	Firmicutes	Bacilli	Staphylococcales	Staphylococcaceae	Staphylococcus	Staphylococcus aureus
isolate_bacterial_complete	GCF_000009665.1	5	Bacteria	Firmicutes	Bacilli	Staphylococcales	Staphylococcaceae	Staphylococcus	Staphylococcus aureus
isolate_bacterial_complete	GCF_000009685.1	1	Bacteria	Firmicutes_A	Clostridia	Clostridiales	Clostridiaceae	Clostridium_P	Clostridium_P perfringens
isolate_bacterial_complete	GCF_000009705.1	14	Bacteria	Cyanobacteria	Cyanobacteriia	Cyanobacteriales	Nostocaceae	Trichormus	Trichormus sp000009705
isolate_bacterial_complete	GCF_000009725.1	3	Bacteria	Cyanobacteria	Cyanobacteriia	Cyanobacteriales	Microcystaceae	Synechocystis	Synechocystis sp000284455
isolate_bacterial_complete	GCF_000009745.1	4	Bacteria	Proteobacteria	Gammaproteobacteria	Enterobacterales	Vibrionaceae	Vibrio	Vibrio vulnificus
isolate_bacterial_complete	GCF_000009765.2	36	Bacteria	Actinobacteriota	Actinobacteria	Streptomycetales	Streptomycetaceae	Streptomyces	Streptomyces avermitilis
isolate_bacterial_complete	GCF_000009785.1	5	Bacteria	Firmicutes	Bacilli	Bacillales	Anoxybacillaceae	Geobacillus	Geobacillus thermoleovorans
isolate_bacterial_complete	GCF_000009805.1	19	Bacteria	Actinobacteriota	Actinobacteria	Mycobacteriales	Mycobacteriaceae	Nocardia	Nocardia farcinica
isolate_bacterial_complete	GCF_000009825.1	4	Bacteria	Firmicutes	Bacilli	Bacillales	Bacillaceae_D	Bacillus_H	Bacillus_H rhizosphaerae
isolate_bacterial_complete	GCF_000009865.1	3	Bacteria	Firmicutes	Bacilli	Staphylococcales	Staphylococcaceae	Staphylococcus	Staphylococcus haemolyticus
isolate_bacterial_complete	GCF_000009885.1	5	Bacteria	Proteobacteria	Gammaproteobacteria	Enterobacterales	Enterobacteriaceae	Klebsiella	Klebsiella pneumoniae
isolate_bacterial_complete	GCF_000009905.1	2	Bacteria	Firmicutes_E	Symbiobacteriia	Symbiobacteriales	Symbiobacteriaceae	Symbiobacterium	Symbiobacterium thermophilum
isolate_bacterial_complete	GCF_000009925.1	1	Bacteria	Bacteroidota	Bacteroidia	Bacteroidales	Bacteroidaceae	Bacteroides	Bacteroides fragilis
isolate_bacterial_complete	GCF_000009945.1	0	Bacteria	Verrucomicrobiota_A	Chlamydiia	Chlamydiales	Chlamydiaceae	Chlamydophila	Chlamydophila felis
isolate_bacterial_complete	GCF_000009985.1	4	Bacteria	Proteobacteria	Alphaproteobacteria	Rhodospirillales_B	Magnetospirillaceae	Magnetospirillum_A	Magnetospirillum_A magneticum
isolate_bacterial_complete	GCF_000010005.1	1	Bacteria	Firmicutes	Bacilli	Lactobacillales	Lactobacillaceae	Lactobacillus_H	Lactobacillus_H reuteri
isolate_bacterial_complete	GCF_000010025.1	2	Bacteria	Proteobacteria	Gammaproteobacteria	Xanthomonadales	Xanthomonadaceae	Xanthomonas	Xanthomonas oryzae
isolate_bacterial_complete	GCF_000010045.1	4	Bacteria	Firmicutes_B	Desulfitobacteriia	Desulfitobacteriales	Desulfitobacteriaceae	Desulfitobacterium	Desulfitobacterium hafniense
isolate_bacterial_complete	GCF_000010065.1	3	Bacteria	Cyanobacteria	Cyanobacteriia	Synechococcales	Synechococcaceae	Synechococcus	Synechococcus elongatus
isolate_bacterial_complete	GCF_000010085.1	3	Bacteria	Proteobacteria	Gammaproteobacteria	Enterobacterales	Enterobacteriaceae	Sodalis	Sodalis glossinidius
isolate_bacterial_complete	GCF_000010105.1	18	Bacteria	Actinobacteriota	Actinobacteria	Mycobacteriales	Mycobacteriaceae	Rhodococcus	Rhodococcus erythropolis
isolate_bacterial_complete	GCF_000010125.1	3	Bacteria	Firmicutes	Bacilli	Staphylococcales	Staphylococcaceae	Staphylococcus	Staphylococcus saprophyticus
isolate_bacterial_complete	GCF_000010145.1	0	Bacteria	Firmicutes	Bacilli	Lactobacillales	Lactobacillaceae	Lactobacillus_H	Lactobacillus_H fermentum
isolate_bacterial_complete	GCF_000010165.1	12	Bacteria	Firmicutes_I	Bacilli_A	Brevibacillales	Brevibacillaceae	Brevibacillus	Brevibacillus brevis_D
isolate_bacterial_complete	GCF_000010185.1	1	Bacteria	Firmicutes_A	Clostridia	Tissierellales	Helcococcaceae	Finegoldia	Finegoldia magna_H
isolate_bacterial_complete	GCF_000010205.1	0	Bacteria	Proteobacteria	Alphaproteobacteria	Rickettsiales	Rickettsiaceae	Orientia	Orientia tsutsugamushi
isolate_bacterial_complete	GCF_000010225.1	4	Bacteria	Actinobacteriota	Actinobacteria	Mycobacteriales	Mycobacteriaceae	Corynebacterium	Corynebacterium glutamicum
isolate_bacterial_complete	GCF_000010245.2	2	Bacteria	Proteobacteria	Gammaproteobacteria	Enterobacterales	Enterobacteriaceae	Escherichia	Escherichia flexneri
isolate_bacterial_complete	GCF_000010265.1	4	Bacteria	Firmicutes_A	Clostridia	Clostridiales	Clostridiaceae	Clostridium_B	Clostridium_B kluyveri
isolate_bacterial_complete	GCF_000010285.1	6	Bacteria	Actinobacteriota	Actinobacteria	Actinomycetales	Micrococcaceae	Kocuria	Kocuria rhizophila_A
isolate_bacterial_complete	GCF_000010305.1	4	Bacteria	Gemmatimonadota	Gemmatimonadetes	Gemmatimonadales	Gemmatimonadaceae	Gemmatimonas	Gemmatimonas aurantiaca
isolate_bacterial_complete	GCF_000010325.1	0	Bacteria	Campylobacterota	Campylobacteria	Campylobacterales	Nitratiruptoraceae	Nitratiruptor	Nitratiruptor sp000010325
isolate_bacterial_complete	GCF_000010345.1	1	Bacteria	Campylobacterota	Campylobacteria	Campylobacterales	Sulfurovaceae	Sulfurovum	Sulfurovum sp000010345
isolate_bacterial_complete	GCF_000010365.1	0	Bacteria	Proteobacteria	Gammaproteobacteria	Enterobacterales	Enterobacteriaceae	Zinderia
isolate_bacterial_complete	GCF_000010385.1	2	Bacteria	Proteobacteria	Gammaproteobacteria	Enterobacterales	Enterobacteriaceae	Escherichia	Escherichia flexneri
isolate_bacterial_complete	GCF_000010405.1	0	Bacteria	Proteobacteria	Gammaproteobacteria	Thiomicrospirales	Thioglobaceae	Vesicomyosocius	Vesicomyosocius okutanii
isolate_bacterial_complete	GCF_000010425.1	0	Bacteria	Actinobacteriota	Actinobacteria	Actinomycetales	Bifidobacteriaceae	Bifidobacterium	Bifidobacterium adolescentis
isolate_bacterial_complete	GCF_000010445.1	5	Bacteria	Firmicutes	Bacilli	Staphylococcales	Staphylococcaceae	Staphylococcus	Staphylococcus aureus
isolate_bacterial_complete	GCF_000010465.1	6	Bacteria	Firmicutes	Bacilli	Staphylococcales	Staphylococcaceae	Staphylococcus	Staphylococcus aureus
isolate_bacterial_complete	GCF_000010485.1	3	Bacteria	Proteobacteria	Gammaproteobacteria	Enterobacterales	Enterobacteriaceae	Escherichia	Escherichia coli
isolate_bacterial_complete	GCF_000010505.1	0	Bacteria	Bacteroidota	Bacteroidia	Bacteroidales	Porphyromonadaceae	Porphyromonas	Porphyromonas gingivalis
isolate_bacterial_complete	GCF_000010525.1	7	Bacteria	Proteobacteria	Alphaproteobacteria	Rhizobiales	Xanthobacteraceae	Azorhizobium	Azorhizobium caulinodans
isolate_bacterial_complete	GCF_000010545.1	13	Bacteria	Proteobacteria	Gammaproteobacteria	Burkholderiales	Burkholderiaceae	Burkholderia	Burkholderia multivorans
isolate_bacterial_complete	GCF_000010585.1	0	Bacteria	Firmicutes	Bacilli	Staphylococcales	Staphylococcaceae	Macrococcus	Macrococcus caseolyticus
isolate_bacterial_complete	GCF_000010605.1	38	Bacteria	Actinobacteriota	Actinobacteria	Streptomycetales	Streptomycetaceae	Streptomyces	Streptomyces griseus
isolate_bacterial_complete	GCF_000010625.1	12	Bacteria	Cyanobacteria	Cyanobacteriia	Cyanobacteriales	Microcystaceae	Microcystis	Microcystis aeruginosa_B
isolate_bacterial_complete	GCF_000010645.1	0	Bacteria	Bacteroidota	Bacteroidia	Bacteroidales	Dysgonomonadaceae	Azobacteroides	Azobacteroides pseudotrichonymphae_B
isolate_bacterial_complete	GCF_000010665.1	8	Bacteria	Desulfobacterota_A	Desulfovibrionia	Desulfovibrionales	Desulfovibrionaceae	Desulfovibrio_F	Desulfovibrio_F magneticus
isolate_bacterial_complete	GCF_000010685.1	15	Bacteria	Actinobacteriota	Actinobacteria	Mycobacteriales	Mycobacteriaceae	Mycobacterium	Mycobacterium tuberculosis
isolate_bacterial_complete	GCF_000010705.1	4	Bacteria	Firmicutes	Bacilli	Lactobacillales	Streptococcaceae	Streptococcus	Streptococcus dysgalactiae
isolate_bacterial_complete	GCF_000010725.1	11	Bacteria	Proteobacteria	Alphaproteobacteria	Azospirillales	Azospirillaceae	Azospirillum	Azospirillum lipoferum_B
isolate_bacterial_complete	GCF_000010745.1	3	Bacteria	Proteobacteria	Gammaproteobacteria	Enterobacterales	Enterobacteriaceae	Escherichia	Escherichia flexneri
isolate_bacterial_complete	GCF_000010765.1	6	Bacteria	Proteobacteria	Gammaproteobacteria	Enterobacterales	Enterobacteriaceae	Escherichia	Escherichia flexneri
isolate_bacterial_complete	GCF_000010785.1	2	Bacteria	Aquificota	Aquificae	Aquificales	Aquificaceae	Hydrogenobacter	Hydrogenobacter thermophilus
isolate_bacterial_complete	GCF_000010805.1	25	Bacteria	Actinobacteriota	Actinobacteria	Mycobacteriales	Mycobacteriaceae	Rhodococcus	Rhodococcus opacus_C
isolate_bacterial_complete	GCF_000010825.1	3	Bacteria	Proteobacteria	Alphaproteobacteria	Acetobacterales	Acetobacteraceae	Acetobacter	Acetobacter pasteurianus
isolate_bacterial_complete	GCF_000010845.1	3	Bacteria	Proteobacteria	Alphaproteobacteria	Acetobacterales	Acetobacteraceae	Acetobacter	Acetobacter pasteurianus
isolate_bacterial_complete	GCF_000010865.1	3	Bacteria	Proteobacteria	Alphaproteobacteria	Acetobacterales	Acetobacteraceae	Acetobacter	Acetobacter pasteurianus
isolate_bacterial_complete	GCF_000010885.1	3	Bacteria	Proteobacteria	Alphaproteobacteria	Acetobacterales	Acetobacteraceae	Acetobacter	Acetobacter pasteurianus
isolate_bacterial_complete	GCF_000010905.1	3	Bacteria	Proteobacteria	Alphaproteobacteria	Acetobacterales	Acetobacteraceae	Acetobacter	Acetobacter pasteurianus
isolate_bacterial_complete	GCF_000010925.1	3	Bacteria	Proteobacteria	Alphaproteobacteria	Acetobacterales	Acetobacteraceae	Acetobacter	Acetobacter pasteurianus
isolate_bacterial_complete	GCF_000010945.1	3	Bacteria	Proteobacteria	Alphaproteobacteria	Acetobacterales	Acetobacteraceae	Acetobacter	Acetobacter pasteurianus
isolate_bacterial_complete	GCF_000010965.1	3	Bacteria	Proteobacteria	Alphaproteobacteria	Acetobacterales	Acetobacteraceae	Acetobacter	Acetobacter pasteurianus
isolate_bacterial_complete	GCF_000010985.1	0	Bacteria	Deferribacterota	Deferribacteres	Deferribacterales	Deferribacteraceae	Deferribacter	Deferribacter desulfuricans
isolate_bacterial_complete	GCF_000011025.1	1	Bacteria	Actinobacteriota	Actinobacteria	Actinomycetales	Micrococcaceae	Rothia	Rothia sp001808955
isolate_bacterial_complete	GCF_000011045.1	2	Bacteria	Firmicutes	Bacilli	Lactobacillales	Lactobacillaceae	Lactobacillus_C	Lactobacillus_C rhamnosus
isolate_bacterial_complete	GCF_000011065.1	0	Bacteria	Bacteroidota	Bacteroidia	Bacteroidales	Bacteroidaceae	Bacteroides	Bacteroides thetaiotaomicron
isolate_bacterial_complete	GCF_000011145.1	6	Bacteria	Firmicutes	Bacilli	Bacillales	Bacillaceae_D	Bacillus_M	Bacillus_M okuhidensis
isolate_bacterial_complete	GCF_000011165.1	0	Bacteria	Verrucomicrobiota_A	Chlamydiia	Chlamydiales	Chlamydiaceae	Chlamydophila	Chlamydophila pneumoniae
isolate_bacterial_complete	GCF_000011225.1	0	Bacteria	Firmicutes	Bacilli	Mycoplasmatales	Mycoplasmoidaceae	Malacoplasma	Malacoplasma penetrans
isolate_bacterial_complete	GCF_000011245.1	6	Bacteria	Firmicutes	Bacilli	Bacillales	Amphibacillaceae	Oceanobacillus	Oceanobacillus iheyensis
isolate_bacterial_complete	GCF_000011265.1	6	Bacteria	Firmicutes	Bacilli	Staphylococcales	Staphylococcaceae	Staphylococcus	Staphylococcus aureus
isolate_bacterial_complete	GCF_000011285.1	4	Bacteria	Firmicutes	Bacilli	Lactobacillales	Streptococcaceae	Streptococcus	Streptococcus pyogenes
isolate_bacterial_complete	GCF_000011305.1	4	Bacteria	Actinobacteriota	Actinobacteria	Mycobacteriales	Mycobacteriaceae	Corynebacterium	Corynebacterium efficiens
isolate_bacterial_complete	GCF_000011325.1	4	Bacteria	Actinobacteriota	Actinobacteria	Mycobacteriales	Mycobacteriaceae	Corynebacterium	Corynebacterium glutamicum
isolate_bacterial_complete	GCF_000011345.1	3	Bacteria	Cyanobacteria	Cyanobacteriia	Thermosynechococcales	Thermosynechococcaceae	Thermosynechococcus	Thermosynechococcus elongatus
isolate_bacterial_complete	GCF_000011365.1	8	Bacteria	Proteobacteria	Alphaproteobacteria	Rhizobiales	Xanthobacteraceae	Bradyrhizobium	Bradyrhizobium diazoefficiens
isolate_bacterial_complete	GCF_000011385.1	7	Bacteria	Cyanobacteria	Cyanobacteriia	Gloeobacterales	Gloeobacteraceae	Gloeobacter	Gloeobacter violaceus
isolate_bacterial_complete	GCF_000011405.1	2	Bacteria	Proteobacteria	Gammaproteobacteria	Francisellales	Francisellaceae	Francisella	Francisella tularensis
isolate_bacterial_complete	GCF_000011465.1	4	Bacteria	Cyanobacteria	Cyanobacteriia	Synechococcales	Cyanobiaceae	Prochlorococcus_A	Prochlorococcus_A marinus_S
isolate_bacterial_complete	GCF_000011485.1	17	Bacteria	Cyanobacteria	Cyanobacteriia	Synechococcales	Cyanobiaceae	Prochlorococcus_C	Prochlorococcus_C marinus_B
isolate_bacterial_complete	GCF_000011505.1	6	Bacteria	Firmicutes	Bacilli	Staphylococcales	Staphylococcaceae	Staphylococcus	Staphylococcus aureus
isolate_bacterial_complete	GCF_000011525.1	7	Bacteria	Firmicutes	Bacilli	Staphylococcales	Staphylococcaceae	Staphylococcus	Staphylococcus aureus
isolate_bacterial_complete	GCF_000011545.1	21	Bacteria	Proteobacteria	Gammaproteobacteria	Burkholderiales	Burkholderiaceae	Burkholderia	Burkholderia mallei
isolate_bacterial_complete	GCF_000011565.1	2	Bacteria	Verrucomicrobiota_A	Chlamydiia	Parachlamydiales	Parachlamydiaceae	Protochlamydia	Protochlamydia amoebophila
isolate_bacterial_complete	GCF_000011605.1	8	Bacteria	Proteobacteria	Gammaproteobacteria	Enterobacterales	Enterobacteriaceae	Pectobacterium	Pectobacterium atrosepticum
isolate_bacterial_complete	GCF_000011625.1	7	Bacteria	Firmicutes	Bacilli	Bacillales	Bacillaceae_G	Bacillus_A	Bacillus_A anthracis
isolate_bacterial_complete	GCF_000011645.1	11	Bacteria	Firmicutes	Bacilli	Bacillales	Bacillaceae	Bacillus	Bacillus licheniformis
isolate_bacterial_complete	GCF_000011665.1	3	Bacteria	Firmicutes	Bacilli	Lactobacillales	Streptococcaceae	Streptococcus	Streptococcus pyogenes
isolate_bacterial_complete	GCF_000011685.1	2	Bacteria	Proteobacteria	Alphaproteobacteria	Acetobacterales	Acetobacteraceae	Gluconobacter	Gluconobacter oxydans_C
isolate_bacterial_complete	GCF_000011705.1	17	Bacteria	Proteobacteria	Gammaproteobacteria	Burkholderiales	Burkholderiaceae	Burkholderia	Burkholderia mallei
isolate_bacterial_complete	GCF_000011725.1	0	Bacteria	Campylobacterota	Campylobacteria	Campylobacterales	Helicobacteraceae	Helicobacter	Helicobacter pylori_C
isolate_bacterial_complete	GCF_000011745.1	0	Bacteria	Proteobacteria	Gammaproteobacteria	Enterobacterales	Enterobacteriaceae	Blochmannia	Blochmannia pennsylvanicus
isolate_bacterial_complete	GCF_000011765.3	3	Bacteria	Firmicutes	Bacilli	Lactobacillales	Streptococcaceae	Streptococcus	Streptococcus pyogenes
isolate_bacterial_complete	GCF_000011785.1	2	Bacteria	Proteobacteria	Gammaproteobacteria	Enterobacterales	Pasteurellaceae	Histophilus	Histophilus somni
isolate_bacterial_complete	GCF_000011805.1	4	Bacteria	Proteobacteria	Gammaproteobacteria	Enterobacterales	Vibrionaceae	Aliivibrio	Aliivibrio fischeri
isolate_bacterial_complete	GCF_000011825.1	4	Bacteria	Firmicutes	Bacilli	Lactobacillales	Streptococcaceae	Streptococcus	Streptococcus thermophilus
isolate_bacterial_complete	GCF_000011845.1	4	Bacteria	Firmicutes	Bacilli	Lactobacillales	Streptococcaceae	Streptococcus	Streptococcus thermophilus
isolate_bacterial_complete	GCF_000011865.1	1	Bacteria	Campylobacterota	Campylobacteria	Campylobacterales	Campylobacteraceae	Campylobacter_D	Campylobacter_D jejuni
isolate_bacterial_complete	GCF_000011885.1	2	Bacteria	Proteobacteria	Gammaproteobacteria	Enterobacterales	Enterobacteriaceae	Salmonella	Salmonella enterica
isolate_bacterial_complete	GCF_000011905.1	0	Bacteria	Chloroflexota	Dehalococcoidia	Dehalococcoidales	Dehalococcoidaceae	Dehalococcoides	Dehalococcoides mccartyi
isolate_bacterial_complete	GCF_000011925.1	3	Bacteria	Firmicutes	Bacilli	Staphylococcales	Staphylococcaceae	Staphylococcus	Staphylococcus epidermidis
isolate_bacterial_complete	GCF_000011945.1	0	Bacteria	Proteobacteria	Alphaproteobacteria	Rickettsiales	Anaplasmataceae	Anaplasma	Anaplasma marginale
isolate_bacterial_complete	GCF_000011965.2	7	Bacteria	Proteobacteria	Alphaproteobacteria	Rhodobacterales	Rhodobacteraceae	Ruegeria_B	Ruegeria_B pomeroyi
isolate_bacterial_complete	GCF_000011985.1	1	Bacteria	Firmicutes	Bacilli	Lactobacillales	Lactobacillaceae	Lactobacillus	Lactobacillus acidophilus
isolate_bacterial_complete	GCF_000012005.1	2	Bacteria	Proteobacteria	Gammaproteobacteria	Enterobacterales	Enterobacteriaceae	Escherichia	Escherichia dysenteriae
isolate_bacterial_complete	GCF_000012025.1	3	Bacteria	Proteobacteria	Gammaproteobacteria	Enterobacterales	Enterobacteriaceae	Escherichia	Escherichia flexneri
isolate_bacterial_complete	GCF_000012045.1	6	Bacteria	Firmicutes	Bacilli	Staphylococcales	Staphylococcaceae	Staphylococcus	Staphylococcus aureus
isolate_bacterial_complete	GCF_000012065.2	0	Bacteria	Spirochaetota	Spirochaetia	Borreliales	Borreliaceae	Borrelia	Borrelia hermsii
isolate_bacterial_complete	GCF_000012085.2	0	Bacteria	Spirochaetota	Spirochaetia	Borreliales	Borreliaceae	Borrelia	Borrelia turicatae
isolate_bacterial_complete	GCF_000012105.1	3	Bacteria	Proteobacteria	Gammaproteobacteria	Xanthomonadales	Xanthomonadaceae	Xanthomonas	Xanthomonas campestris
isolate_bacterial_complete	GCF_000012125.1	0	Bacteria	Verrucomicrobiota_A	Chlamydiia	Chlamydiales	Chlamydiaceae	Chlamydia	Chlamydia trachomatis
isolate_bacterial_complete	GCF_000012145.1	0	Bacteria	Proteobacteria	Alphaproteobacteria	Rickettsiales	Rickettsiaceae	Rickettsia	Rickettsia felis
isolate_bacterial_complete	GCF_000012165.2	4	Bacteria	Firmicutes	Bacilli	Lactobacillales	Streptococcaceae	Streptococcus	Streptococcus pyogenes
isolate_bacterial_complete	GCF_000012185.1	3	Bacteria	Proteobacteria	Gammaproteobacteria	Enterobacterales	Pasteurellaceae	Haemophilus	Haemophilus influenzae
isolate_bacterial_complete	GCF_000012205.1	12	Bacteria	Proteobacteria	Gammaproteobacteria	Pseudomonadales	Pseudomonadaceae	Pseudomonas_E	Pseudomonas_E ficuserectae
isolate_bacterial_complete	GCF_000012225.1	0	Bacteria	Firmicutes	Bacilli	Acholeplasmatales	Acholeplasmataceae	Phytoplasma	Phytoplasma sp000012225
isolate_bacterial_complete	GCF_000012245.1	13	Bacteria	Proteobacteria	Gammaproteobacteria	Pseudomonadales	Pseudomonadaceae	Pseudomonas_E	Pseudomonas_E syringae_M
isolate_bacterial_complete	GCF_000012265.1	15	Bacteria	Proteobacteria	Gammaproteobacteria	Pseudomonadales	Pseudomonadaceae	Pseudomonas_E	Pseudomonas_E protegens
isolate_bacterial_complete	GCF_000012305.1	2	Bacteria	Proteobacteria	Gammaproteobacteria	Pseudomonadales	Moraxellaceae	Psychrobacter	Psychrobacter arcticus
isolate_bacterial_complete	GCF_000012325.1	5	Bacteria	Proteobacteria	Gammaproteobacteria	Enterobacterales	Alteromonadaceae	Colwellia	Colwellia psychrerythraea_A
isolate_bacterial_complete	GCF_000012345.1	1	Bacteria	Proteobacteria	Alphaproteobacteria	Pelagibacterales	Pelagibacteraceae	Pelagibacter	Pelagibacter ubique_R
isolate_bacterial_complete	GCF_000012365.1	20	Bacteria	Proteobacteria	Gammaproteobacteria	Burkholderiales	Burkholderiaceae	Burkholderia	Burkholderia thailandensis
isolate_bacterial_complete	GCF_000012385.1	0	Bacteria	Proteobacteria	Alphaproteobacteria	Rickettsiales	Rickettsiaceae	Rickettsia	Rickettsia bellii
isolate_bacterial_complete	GCF_000012405.1	6	Bacteria	Actinobacteriota	Actinobacteria	Streptosporangiales	Streptosporangiaceae	Thermobifida	Thermobifida fusca
isolate_bacterial_complete	GCF_000012425.1	8	Bacteria	Proteobacteria	Gammaproteobacteria	Burkholderiales	Rhodocyclaceae	Dechloromonas	Dechloromonas aromatica
isolate_bacterial_complete	GCF_000012445.1	10	Bacteria	Proteobacteria	Gammaproteobacteria	Pseudomonadales	Pseudomonadaceae	Pseudomonas_E	Pseudomonas_E fluorescens_AR
isolate_bacterial_complete	GCF_000012465.1	5	Bacteria	Cyanobacteria	Cyanobacteriia	Synechococcales	Cyanobiaceae	Prochlorococcus_B	Prochlorococcus_B marinus_B
isolate_bacterial_complete	GCF_000012485.1	2	Bacteria	Bacteroidota	Chlorobia	Chlorobiales	Chlorobiaceae	Chlorobium	Chlorobium luteolum
isolate_bacterial_complete	GCF_000012505.1	11	Bacteria	Cyanobacteria	Cyanobacteriia	Synechococcales	Cyanobiaceae	Synechococcus_C	Synechococcus_C sp000012505
isolate_bacterial_complete	GCF_000012525.1	3	Bacteria	Cyanobacteria	Cyanobacteriia	Synechococcales	Synechococcaceae	Synechococcus	Synechococcus elongatus
isolate_bacterial_complete	GCF_000012565.1	0	Bacteria	Proteobacteria	Alphaproteobacteria	Rickettsiales	Anaplasmataceae	Ehrlichia	Ehrlichia canis
isolate_bacterial_complete	GCF_000012585.1	4	Bacteria	Bacteroidota	Chlorobia	Chlorobiales	Chlorobiaceae	Chlorobium	Chlorobium chlorochromatii
isolate_bacterial_complete	GCF_000012605.1	3	Bacteria	Proteobacteria	Gammaproteobacteria	Thiomicrospirales	Thiomicrospiraceae	Hydrogenovibrio	Hydrogenovibrio crunogenus
isolate_bacterial_complete	GCF_000012625.1	8	Bacteria	Cyanobacteria	Cyanobacteriia	Synechococcales	Cyanobiaceae	Synechococcus_C	Synechococcus_C sp000012625
isolate_bacterial_complete	GCF_000012645.1	4	Bacteria	Cyanobacteria	Cyanobacteriia	Synechococcales	Cyanobiaceae	Prochlorococcus_A	Prochlorococcus_A marinus_L
isolate_bacterial_complete	GCF_000012665.1	5	Bacteria	Desulfobacterota_A	Desulfovibrionia	Desulfovibrionales	Desulfovibrionaceae	Desulfovibrio_C	Desulfovibrio_C alaskensis
isolate_bacterial_complete	GCF_000012685.1	23	Bacteria	Myxococcota	Myxococcia	Myxococcales	Myxococcaceae	Myxococcus	Myxococcus xanthus
isolate_bacterial_complete	GCF_000012705.1	2	Bacteria	Firmicutes	Bacilli	Lactobacillales	Streptococcaceae	Streptococcus	Streptococcus agalactiae
isolate_bacterial_complete	GCF_000012725.1	4	Bacteria	Proteobacteria	Alphaproteobacteria	Rhizobiales	Xanthobacteraceae	Nitrobacter	Nitrobacter winogradskyi
isolate_bacterial_complete	GCF_000012745.1	4	Bacteria	Proteobacteria	Gammaproteobacteria	Burkholderiales	Hydrogenophilaceae	Thiobacillus	Thiobacillus denitrificans_B
isolate_bacterial_complete	GCF_000012765.1	0	Bacteria	Firmicutes	Bacilli	Mycoplasmatales	Mycoplasmataceae	Mycoplasma	Mycoplasma capricolum
isolate_bacterial_complete	GCF_000012785.1	26	Bacteria	Proteobacteria	Gammaproteobacteria	Burkholderiales	Burkholderiaceae	Burkholderia	Burkholderia mallei
isolate_bacterial_complete	GCF_000012805.1	4	Bacteria	Proteobacteria	Gammaproteobacteria	Nitrosococcales	Nitrosococcaceae	Nitrosococcus	Nitrosococcus oceani
isolate_bacterial_complete	GCF_000012825.1	1	Bacteria	Bacteroidota	Bacteroidia	Bacteroidales	Bacteroidaceae	Bacteroides_B	Bacteroides_B vulgatus
isolate_bacterial_complete	GCF_000012845.1	0	Bacteria	Bacteroidota	Bacteroidia	Bacteroidales	Tannerellaceae	Parabacteroides	Parabacteroides distasonis
isolate_bacterial_complete	GCF_000012865.1	1	Bacteria	Firmicutes_B	Desulfotomaculia	Carboxydothermales	Carboxydothermaceae	Carboxydothermus	Carboxydothermus hydrogenoformans
isolate_bacterial_complete	GCF_000012885.1	6	Bacteria	Desulfuromonadota	Desulfuromonadia	Desulfuromonadales	Pelobacteraceae_A	Pelobacter_A	Pelobacter_A carbinolicus
isolate_bacterial_complete	GCF_000012905.2	5	Bacteria	Proteobacteria	Alphaproteobacteria	Rhodobacterales	Rhodobacteraceae	Rhodobacter_A	Rhodobacter_A sphaeroides
isolate_bacterial_complete	GCF_000012925.1	4	Bacteria	Desulfuromonadota	Desulfuromonadia	Geobacterales	Geobacteraceae	Geobacter	Geobacter metallireducens
isolate_bacterial_complete	GCF_000012945.1	14	Bacteria	Proteobacteria	Gammaproteobacteria	Burkholderiales	Burkholderiaceae	Burkholderia	Burkholderia lata
isolate_bacterial_complete	GCF_000012965.1	0	Bacteria	Campylobacterota	Campylobacteria	Campylobacterales	Sulfurimonadaceae	Sulfurimonas	Sulfurimonas denitrificans
isolate_bacterial_complete	GCF_000012985.1	14	Bacteria	Proteobacteria	Gammaproteobacteria	Pseudomonadales	Oleiphilaceae	Hahella	Hahella chejuensis
isolate_bacterial_complete	GCF_000013005.1	1	Bacteria	Proteobacteria	Alphaproteobacteria	Sphingomonadales	Sphingomonadaceae	Erythrobacter_C	Erythrobacter_C litoralis
isolate_bacterial_complete	GCF_000013025.1	3	Bacteria	Proteobacteria	Alphaproteobacteria	Caulobacterales	Hyphomonadaceae	Hyphomonas	Hyphomonas neptunium
isolate_bacterial_complete	GCF_000013045.1	3	Bacteria	Bacteroidota	Rhodothermia	Rhodothermales	Salinibacteraceae	Salinibacter	Salinibacter ruber
isolate_bacterial_complete	GCF_000013065.1	8	Bacteria	Firmicutes	Bacilli	Bacillales	Bacillaceae_G	Bacillus_A	Bacillus_A cereus_AD
isolate_bacterial_complete	GCF_000013085.1	9	Bacteria	Proteobacteria	Alphaproteobacteria	Rhodospirillales	Rhodospirillaceae	Rhodospirillum	Rhodospirillum rubrum
isolate_bacterial_complete	GCF_000013105.1	0	Bacteria	Firmicutes_B	Moorellia	Moorellales	Moorellaceae	Moorella	Moorella thermoacetica
isolate_bacterial_complete	GCF_000013125.1	0	Bacteria	Proteobacteria	Alphaproteobacteria	Rickettsiales	Anaplasmataceae	Anaplasma	Anaplasma phagocytophilum
isolate_bacterial_complete	GCF_000013145.1	0	Bacteria	Proteobacteria	Alphaproteobacteria	Rickettsiales	Anaplasmataceae	Ehrlichia	Ehrlichia chaffeensis
isolate_bacterial_complete	GCF_000013165.1	0	Bacteria	Proteobacteria	Alphaproteobacteria	Rickettsiales	Anaplasmataceae	Neorickettsia	Neorickettsia sennetsu
isolate_bacterial_complete	GCF_000013185.1	0	Bacteria	Proteobacteria	Gammaproteobacteria	Enterobacterales	Enterobacteriaceae	Baumannia	Baumannia cicadellinicola_D
isolate_bacterial_complete	GCF_000013205.1	1	Bacteria	Cyanobacteria	Cyanobacteriia	PCC-7336	JA-3-3Ab	JA-3-3Ab	JA-3-3Ab sp000013205
isolate_bacterial_complete	GCF_000013225.1	1	Bacteria	Cyanobacteria	Cyanobacteriia	PCC-7336	JA-3-3Ab	JA-3-3Ab	JA-3-3Ab sp000013225
isolate_bacterial_complete	GCF_000013245.1	0	Bacteria	Campylobacterota	Campylobacteria	Campylobacterales	Helicobacteraceae	Helicobacter	Helicobacter pylori
isolate_bacterial_complete	GCF_000013265.1	3	Bacteria	Proteobacteria	Gammaproteobacteria	Enterobacterales	Enterobacteriaceae	Escherichia	Escherichia coli
isolate_bacterial_complete	GCF_000013285.1	1	Bacteria	Firmicutes_A	Clostridia	Clostridiales	Clostridiaceae	Clostridium_P	Clostridium_P perfringens
isolate_bacterial_complete	GCF_000013305.1	3	Bacteria	Proteobacteria	Gammaproteobacteria	Enterobacterales	Enterobacteriaceae	Escherichia	Escherichia coli
isolate_bacterial_complete	GCF_000013325.1	2	Bacteria	Proteobacteria	Alphaproteobacteria	Sphingomonadales	Sphingomonadaceae	Novosphingobium	Novosphingobium aromaticivorans
isolate_bacterial_complete	GCF_000013345.1	26	Bacteria	Actinobacteriota	Actinobacteria	Frankiales	Frankiaceae	Frankia	Frankia casuarinae
isolate_bacterial_complete	GCF_000013365.1	6	Bacteria	Proteobacteria	Alphaproteobacteria	Rhizobiales	Xanthobacteraceae	Rhodopseudomonas	Rhodopseudomonas palustris_J
isolate_bacterial_complete	GCF_000013385.1	7	Bacteria	Myxococcota	Myxococcia	Myxococcales	Anaeromyxobacteraceae	Anaeromyxobacter	Anaeromyxobacter dehalogenans_B
isolate_bacterial_complete	GCF_000013405.1	1	Bacteria	Desulfobacterota	Syntrophia	Syntrophales	Syntrophaceae	Syntrophus	Syntrophus aciditrophicus
isolate_bacterial_complete	GCF_000013425.1	5	Bacteria	Firmicutes	Bacilli	Staphylococcales	Staphylococcaceae	Staphylococcus	Staphylococcus aureus
isolate_bacterial_complete	GCF_000013465.1	6	Bacteria	Firmicutes	Bacilli	Staphylococcales	Staphylococcaceae	Staphylococcus	Staphylococcus aureus
isolate_bacterial_complete	GCF_000013485.1	4	Bacteria	Firmicutes	Bacilli	Lactobacillales	Streptococcaceae	Streptococcus	Streptococcus pyogenes
isolate_bacterial_complete	GCF_000013505.1	4	Bacteria	Firmicutes	Bacilli	Lactobacillales	Streptococcaceae	Streptococcus	Streptococcus pyogenes
isolate_bacterial_complete	GCF_000013525.1	4	Bacteria	Firmicutes	Bacilli	Lactobacillales	Streptococcaceae	Streptococcus	Streptococcus pyogenes
isolate_bacterial_complete	GCF_000013545.1	5	Bacteria	Firmicutes	Bacilli	Lactobacillales	Streptococcaceae	Streptococcus	Streptococcus pyogenes
isolate_bacterial_complete	GCF_000013565.1	6	Bacteria	Proteobacteria	Alphaproteobacteria	Rhodobacterales	Rhodobacteraceae	EhC01	EhC01 sp000013565
isolate_bacterial_complete	GCF_000013585.1	3	Bacteria	Proteobacteria	Gammaproteobacteria	Enterobacterales	Enterobacteriaceae	Escherichia	Escherichia flexneri
isolate_bacterial_complete	GCF_000013605.1	6	Bacteria	Proteobacteria	Gammaproteobacteria	Burkholderiales	Burkholderiaceae	Rhodoferax	Rhodoferax ferrireducens
isolate_bacterial_complete	GCF_000013625.1	3	Bacteria	Proteobacteria	Gammaproteobacteria	Burkholderiales	Burkholderiaceae	Herminiimonas	Herminiimonas sp000013625
isolate_bacterial_complete	GCF_000013645.1	10	Bacteria	Proteobacteria	Gammaproteobacteria	Burkholderiales	Burkholderiaceae	Paraburkholderia	Paraburkholderia xenovorans
isolate_bacterial_complete	GCF_000013665.1	7	Bacteria	Proteobacteria	Gammaproteobacteria	Pseudomonadales	Cellvibrionaceae	Saccharophagus	Saccharophagus degradans
isolate_bacterial_complete	GCF_000013705.1	2	Bacteria	Proteobacteria	Gammaproteobacteria	Burkholderiales	Methylophilaceae	Methylobacillus	Methylobacillus flagellatus
isolate_bacterial_complete	GCF_000013745.1	9	Bacteria	Proteobacteria	Alphaproteobacteria	Rhizobiales	Xanthobacteraceae	Rhodopseudomonas	Rhodopseudomonas palustris_D
isolate_bacterial_complete	GCF_000013765.1	9	Bacteria	Proteobacteria	Gammaproteobacteria	Enterobacterales	Shewanellaceae	Shewanella	Shewanella denitrificans
isolate_bacterial_complete	GCF_000013785.1	7	Bacteria	Proteobacteria	Gammaproteobacteria	Pseudomonadales	Pseudomonadaceae	Pseudomonas_A	Pseudomonas_A stutzeri
isolate_bacterial_complete	GCF_000013805.1	7	Bacteria	Proteobacteria	Gammaproteobacteria	Enterobacterales	Enterobacteriaceae	Yersinia	Yersinia pestis
isolate_bacterial_complete	GCF_000013825.1	8	Bacteria	Proteobacteria	Gammaproteobacteria	Enterobacterales	Enterobacteriaceae	Yersinia	Yersinia pestis
isolate_bacterial_complete	GCF_000013865.1	5	Bacteria	Proteobacteria	Gammaproteobacteria	Burkholderiales	Burkholderiaceae	Polaromonas	Polaromonas sp000013865
isolate_bacterial_complete	GCF_000013885.1	7	Bacteria	Proteobacteria	Alphaproteobacteria	Rhizobiales	Xanthobacteraceae	Nitrobacter	Nitrobacter hamburgensis
isolate_bacterial_complete	GCF_000013905.1	2	Bacteria	Proteobacteria	Gammaproteobacteria	Pseudomonadales	Moraxellaceae	Psychrobacter	Psychrobacter cryohalolentis
isolate_bacterial_complete	GCF_000013925.1	21	Bacteria	Actinobacteriota	Actinobacteria	Mycobacteriales	Mycobacteriaceae	Mycobacterium	Mycobacterium pseudoshottsii
isolate_bacterial_complete	GCF_000013945.1	0	Bacteria	Spirochaetota	Leptospirae	Leptospirales	Leptospiraceae	Leptospira	Leptospira borgpetersenii
isolate_bacterial_complete	GCF_000013965.1	0	Bacteria	Spirochaetota	Leptospirae	Leptospirales	Leptospiraceae	Leptospira	Leptospira borgpetersenii
isolate_bacterial_complete	GCF_000013985.1	6	Bacteria	Proteobacteria	Alphaproteobacteria	Sphingomonadales	Sphingomonadaceae	Sphingopyxis	Sphingopyxis alaskensis
isolate_bacterial_complete	GCF_000014005.1	6	Bacteria	Acidobacteriota	Acidobacteriae	Acidobacteriales	Koribacteraceae	Koribacter	Koribacter versatilis
isolate_bacterial_complete	GCF_000014025.1	1	Bacteria	Campylobacterota	Campylobacteria	Campylobacterales	Arcobacteraceae	Aliarcobacter	Aliarcobacter butzleri
isolate_bacterial_complete	GCF_000014045.1	6	Bacteria	Proteobacteria	Alphaproteobacteria	Rhodobacterales	Rhodobacteraceae	Roseobacter	Roseobacter denitrificans
isolate_bacterial_complete	GCF_000014065.1	5	Bacteria	Proteobacteria	Alphaproteobacteria	Rhodobacterales	Rhodobacteraceae	Tritonibacter	Tritonibacter sp000014065
isolate_bacterial_complete	GCF_000014085.1	14	Bacteria	Proteobacteria	Gammaproteobacteria	Burkholderiales	Burkholderiaceae	Burkholderia	Burkholderia cenocepacia_B
isolate_bacterial_complete	GCF_000014105.1	4	Bacteria	Proteobacteria	Gammaproteobacteria	Burkholderiales	Neisseriaceae	Neisseria	Neisseria meningitidis_B
isolate_bacterial_complete	GCF_000014125.1	1	Bacteria	Firmicutes_A	Clostridia	Clostridiales	Clostridiaceae	Clostridium_H	Clostridium_H novyi
isolate_bacterial_complete	GCF_000014185.1	9	Bacteria	Actinobacteriota	Rubrobacteria	Rubrobacterales	Rubrobacteraceae	Rubrobacter_B	Rubrobacter_B xylanophilus
isolate_bacterial_complete	GCF_000014205.1	1	Bacteria	Firmicutes	Bacilli	Lactobacillales	Streptococcaceae	Streptococcus	Streptococcus sanguinis
isolate_bacterial_complete	GCF_000014225.1	3	Bacteria	Proteobacteria	Gammaproteobacteria	Enterobacterales	Alteromonadaceae	Paraglaciecola	Paraglaciecola atlantica
isolate_bacterial_complete	GCF_000014245.1	4	Bacteria	Proteobacteria	Alphaproteobacteria	Rhizobiales	Rhizobiaceae	Chelativorans	Chelativorans sp000014245
isolate_bacterial_complete	GCF_000014265.1	7	Bacteria	Cyanobacteria	Cyanobacteriia	Cyanobacteriales	Phormidiaceae	Trichodesmium	Trichodesmium erythraeum
isolate_bacterial_complete	GCF_000014285.2	6	Bacteria	Proteobacteria	Alphaproteobacteria	Acetobacterales	Acetobacteraceae	Granulibacter	Granulibacter bethesdensis
isolate_bacterial_complete	GCF_000014345.1	0	Bacteria	Proteobacteria	Alphaproteobacteria	Rickettsiales	Rickettsiaceae	Rickettsia	Rickettsia canadensis
isolate_bacterial_complete	GCF_000014365.2	5	Bacteria	Firmicutes	Bacilli	Lactobacillales	Streptococcaceae	Streptococcus	Streptococcus pneumoniae
isolate_bacterial_complete	GCF_000014385.1	2	Bacteria	Firmicutes	Bacilli	Lactobacillales	Lactobacillaceae	Oenococcus	Oenococcus oeni
isolate_bacterial_complete	GCF_000014405.1	0	Bacteria	Firmicutes	Bacilli	Lactobacillales	Lactobacillaceae	Lactobacillus	Lactobacillus delbrueckii
isolate_bacterial_complete	GCF_000014425.1	0	Bacteria	Firmicutes	Bacilli	Lactobacillales	Lactobacillaceae	Lactobacillus	Lactobacillus gasseri
isolate_bacterial_complete	GCF_000014445.1	4	Bacteria	Firmicutes	Bacilli	Lactobacillales	Lactobacillaceae	Leuconostoc	Leuconostoc mesenteroides
isolate_bacterial_complete	GCF_000014465.1	2	Bacteria	Firmicutes	Bacilli	Lactobacillales	Lactobacillaceae	Lactobacillus_G	Lactobacillus_G brevis
isolate_bacterial_complete	GCF_000014485.1	5	Bacteria	Firmicutes	Bacilli	Lactobacillales	Streptococcaceae	Streptococcus	Streptococcus thermophilus
isolate_bacterial_complete	GCF_000014505.1	2	Bacteria	Firmicutes	Bacilli	Lactobacillales	Lactobacillaceae	Pediococcus	Pediococcus pentosaceus
isolate_bacterial_complete	GCF_000014525.1	2	Bacteria	Firmicutes	Bacilli	Lactobacillales	Lactobacillaceae	Lactobacillus_C	Lactobacillus_C paracasei
isolate_bacterial_complete	GCF_000014545.1	4	Bacteria	Firmicutes	Bacilli	Lactobacillales	Streptococcaceae	Lactococcus	Lactococcus lactis_E
isolate_bacterial_complete	GCF_000014565.1	24	Bacteria	Actinobacteriota	Actinobacteria	Mycobacteriales	Mycobacteriaceae	Rhodococcus	Rhodococcus jostii_A
isolate_bacterial_complete	GCF_000014585.1	11	Bacteria	Cyanobacteria	Cyanobacteriia	Synechococcales	Cyanobiaceae	Synechococcus_C	Synechococcus_C sp000014585
isolate_bacterial_complete	GCF_000014605.1	2	Bacteria	Proteobacteria	Gammaproteobacteria	Francisellales	Francisellaceae	Francisella	Francisella tularensis
isolate_bacterial_complete	GCF_000014625.1	13	Bacteria	Proteobacteria	Gammaproteobacteria	Pseudomonadales	Pseudomonadaceae	Pseudomonas	Pseudomonas aeruginosa
isolate_bacterial_complete	GCF_000014645.1	3	Bacteria	Proteobacteria	Gammaproteobacteria	Francisellales	Francisellaceae	Francisella	Francisella tularensis
isolate_bacterial_complete	GCF_000014665.1	6	Bacteria	Proteobacteria	Gammaproteobacteria	Enterobacterales	Shewanellaceae	Shewanella	Shewanella sp000014665
isolate_bacterial_complete	GCF_000014685.1	6	Bacteria	Proteobacteria	Gammaproteobacteria	Enterobacterales	Shewanellaceae	Shewanella	Shewanella sp000014665
isolate_bacterial_complete	GCF_000014705.1	5	Bacteria	Proteobacteria	Gammaproteobacteria	Enterobacterales	Shewanellaceae	Shewanella	Shewanella frigidimarina
isolate_bacterial_complete	GCF_000014725.1	3	Bacteria	Firmicutes_B	Syntrophomonadia	Syntrophomonadales	Syntrophomonadaceae	Syntrophomonas	Syntrophomonas wolfei
isolate_bacterial_complete	GCF_000014745.1	1	Bacteria	Proteobacteria	Alphaproteobacteria	Caulobacterales	Maricaulaceae	Maricaulis	Maricaulis maris
isolate_bacterial_complete	GCF_000014765.1	5	Bacteria	Proteobacteria	Gammaproteobacteria	Burkholderiales	Nitrosomonadaceae	Nitrosomonas	Nitrosomonas eutropha
isolate_bacterial_complete	GCF_000014785.1	4	Bacteria	Proteobacteria	Gammaproteobacteria	Nitrococcales	Halorhodospiraceae	Alkalilimnicola	Alkalilimnicola ehrlichii
isolate_bacterial_complete	GCF_000014805.1	4	Bacteria	Proteobacteria	Gammaproteobacteria	Enterobacterales	Aeromonadaceae	Aeromonas	Aeromonas hydrophila
isolate_bacterial_complete	GCF_000014825.1	6	Bacteria	Proteobacteria	Alphaproteobacteria	Rhizobiales	Xanthobacteraceae	Rhodopseudomonas	Rhodopseudomonas palustris_B
isolate_bacterial_complete	GCF_000014845.1	3	Bacteria	Proteobacteria	Gammaproteobacteria	Enterobacterales	Enterobacteriaceae	Escherichia	Escherichia coli
isolate_bacterial_complete	GCF_000014865.1	2	Bacteria	Proteobacteria	Magnetococcia	Magnetococcales	Magnetococcaceae	Magnetococcus	Magnetococcus marinus
isolate_bacterial_complete	GCF_000014885.1	7	Bacteria	Proteobacteria	Gammaproteobacteria	Enterobacterales	Shewanellaceae	Shewanella	Shewanella piezotolerans
isolate_bacterial_complete	GCF_000014905.1	6	Bacteria	Acidobacteriota	Acidobacteriae	Bryobacterales	Bryobacteraceae	Solibacter	Solibacter usitatus
isolate_bacterial_complete	GCF_000014925.1	8	Bacteria	Actinobacteriota	Actinobacteria	Actinomycetales	Micrococcaceae	Paenarthrobacter	Paenarthrobacter aurescens
isolate_bacterial_complete	GCF_000014965.1	5	Bacteria	Desulfobacterota	Syntrophobacteria	Syntrophobacterales	Syntrophobacteraceae	Syntrophobacter	Syntrophobacter fumaroxidans
isolate_bacterial_complete	GCF_000014985.1	16	Bacteria	Actinobacteriota	Actinobacteria	Mycobacteriales	Mycobacteriaceae	Mycobacterium	Mycobacterium avium
isolate_bacterial_complete	GCF_000015005.1	18	Bacteria	Actinobacteriota	Actinobacteria	Mycobacteriales	Mycobacteriaceae	Mycolicibacterium	Mycolicibacterium smegmatis
isolate_bacterial_complete	GCF_000015025.1	3	Bacteria	Actinobacteriota	Actinobacteria	Acidothermales	Acidothermaceae	Acidothermus	Acidothermus cellulolyticus
isolate_bacterial_complete	GCF_000015045.1	7	Bacteria	Desulfuromonadota	Desulfuromonadia	Geobacterales	Pelobacteraceae	Pelobacter_C	Pelobacter_C propionicus
isolate_bacterial_complete	GCF_000015065.1	9	Bacteria	Firmicutes	Bacilli	Bacillales	Bacillaceae_G	Bacillus_A	Bacillus_A anthracis
isolate_bacterial_complete	GCF_000015085.1	0	Bacteria	Campylobacterota	Campylobacteria	Campylobacterales	Campylobacteraceae	Campylobacter	Campylobacter fetus
isolate_bacterial_complete	GCF_000015105.1	0	Bacteria	Proteobacteria	Gammaproteobacteria	Thiomicrospirales	Thioglobaceae	Ruthia	Ruthia magnifica
isolate_bacterial_complete	GCF_000015125.1	5	Bacteria	Bacteroidota	Chlorobia	Chlorobiales	Chlorobiaceae	Chlorobium	Chlorobium phaeobacteroides
isolate_bacterial_complete	GCF_000015165.1	16	Bacteria	Proteobacteria	Alphaproteobacteria	Rhizobiales	Xanthobacteraceae	Bradyrhizobium	Bradyrhizobium sp000015165
isolate_bacterial_complete	GCF_000015185.1	5	Bacteria	Proteobacteria	Gammaproteobacteria	Enterobacterales	Shewanellaceae	Shewanella	Shewanella putrefaciens
isolate_bacterial_complete	GCF_000015245.1	4	Bacteria	Proteobacteria	Gammaproteobacteria	Enterobacterales	Shewanellaceae	Shewanella	Shewanella amazonensis
isolate_bacterial_complete	GCF_000015265.1	0	Bacteria	Actinobacteriota	Actinobacteria	Propionibacteriales	Nocardioidaceae	Nocardioides	Nocardioides sp000015265
isolate_bacterial_complete	GCF_000015285.1	4	Bacteria	Proteobacteria	Gammaproteobacteria	Enterobacterales	Psychromonadaceae	Psychromonas	Psychromonas ingrahamii
isolate_bacterial_complete	GCF_000015305.1	15	Bacteria	Actinobacteriota	Actinobacteria	Mycobacteriales	Mycobacteriaceae	Mycolicibacterium	Mycolicibacterium vanbaalenii
isolate_bacterial_complete	GCF_000015325.1	8	Bacteria	Proteobacteria	Gammaproteobacteria	Burkholderiales	Burkholderiaceae	Acidovorax_A	Acidovorax_A citrulli
isolate_bacterial_complete	GCF_000015345.1	1	Bacteria	Proteobacteria	Gammaproteobacteria	Cardiobacteriales	Cardiobacteriaceae	Dichelobacter	Dichelobacter nodosus
isolate_bacterial_complete	GCF_000015365.1	5	Bacteria	Proteobacteria	Gammaproteobacteria	Pseudomonadales	Oleiphilaceae	Marinobacter	Marinobacter hydrocarbonoclasticus
isolate_bacterial_complete	GCF_000015385.1	1	Bacteria	Firmicutes	Bacilli	Lactobacillales	Lactobacillaceae	Lactobacillus	Lactobacillus helveticus
isolate_bacterial_complete	GCF_000015405.1	13	Bacteria	Actinobacteriota	Actinobacteria	Mycobacteriales	Mycobacteriaceae	Mycolicibacterium	Mycolicibacterium monacense
isolate_bacterial_complete	GCF_000015445.1	1	Bacteria	Proteobacteria	Alphaproteobacteria	Rhizobiales	Rhizobiaceae	Bartonella	Bartonella bacilliformis
isolate_bacterial_complete	GCF_000015465.1	13	Bacteria	Proteobacteria	Gammaproteobacteria	Burkholderiales	Burkholderiaceae	Burkholderia	Burkholderia mallei
isolate_bacterial_complete	GCF_000015485.1	3	Bacteria	Desulfobacterota_A	Desulfovibrionia	Desulfovibrionales	Desulfovibrionaceae	Desulfovibrio_A	Desulfovibrio_A vulgaris
isolate_bacterial_complete	GCF_000015505.1	4	Bacteria	Proteobacteria	Gammaproteobacteria	Burkholderiales	Burkholderiaceae	Polaromonas	Polaromonas naphthalenivorans
isolate_bacterial_complete	GCF_000015525.1	0	Bacteria	Campylobacterota	Campylobacteria	Campylobacterales	Campylobacteraceae	Campylobacter_D	Campylobacter_D jejuni
isolate_bacterial_complete	GCF_000015545.1	4	Bacteria	Proteobacteria	Gammaproteobacteria	Burkholderiales	Burkholderiaceae	Diaphorobacter	Diaphorobacter sp003248855
isolate_bacterial_complete	GCF_000015565.1	3	Bacteria	Proteobacteria	Gammaproteobacteria	Burkholderiales	Burkholderiaceae	Verminephrobacter	Verminephrobacter eiseniae
isolate_bacterial_complete	GCF_000015585.1	5	Bacteria	Proteobacteria	Gammaproteobacteria	Nitrococcales	Halorhodospiraceae	Halorhodospira	Halorhodospira halophila
isolate_bacterial_complete	GCF_000015605.1	16	Bacteria	Proteobacteria	Gammaproteobacteria	Burkholderiales	Burkholderiaceae	Burkholderia	Burkholderia mallei
isolate_bacterial_complete	GCF_000015625.1	16	Bacteria	Proteobacteria	Gammaproteobacteria	Burkholderiales	Burkholderiaceae	Burkholderia	Burkholderia mallei
isolate_bacterial_complete	GCF_000015645.1	4	Bacteria	Cyanobacteria	Cyanobacteriia	Synechococcales	Cyanobiaceae	Prochlorococcus_A	Prochlorococcus_A marinus_O
isolate_bacterial_complete	GCF_000015665.1	5	Bacteria	Cyanobacteria	Cyanobacteriia	Synechococcales	Cyanobiaceae	Prochlorococcus_A	Prochlorococcus_A marinus_P
isolate_bacterial_complete	GCF_000015685.1	5	Bacteria	Cyanobacteria	Cyanobacteriia	Synechococcales	Cyanobiaceae	Prochlorococcus_B	Prochlorococcus_B marinus_B
isolate_bacterial_complete	GCF_000015725.1	4	Bacteria	Proteobacteria	Gammaproteobacteria	Burkholderiales	Burkholderiaceae	Methylibium	Methylibium petroleiphilum
isolate_bacterial_complete	GCF_000015745.1	5	Bacteria	Firmicutes	Bacilli	Bacillales	Anoxybacillaceae	Geobacillus	Geobacillus thermodenitrificans
isolate_bacterial_complete	GCF_000015785.2	13	Bacteria	Firmicutes	Bacilli	Bacillales	Bacillaceae	Bacillus	Bacillus velezensis
isolate_bacterial_complete	GCF_000015845.1	6	Bacteria	Proteobacteria	Gammaproteobacteria	Enterobacterales	Shewanellaceae	Shewanella	Shewanella baltica
isolate_bacterial_complete	GCF_000015865.1	5	Bacteria	Firmicutes_A	Clostridia	Acetivibrionales	Acetivibrionaceae	Ruminiclostridium	Ruminiclostridium thermocellum
isolate_bacterial_complete	GCF_000015885.1	1	Bacteria	Proteobacteria	Gammaproteobacteria	Enterobacterales	Pasteurellaceae	Actinobacillus	Actinobacillus pleuropneumoniae
isolate_bacterial_complete	GCF_000015905.1	24	Bacteria	Proteobacteria	Gammaproteobacteria	Burkholderiales	Burkholderiaceae	Burkholderia	Burkholderia mallei
isolate_bacterial_complete	GCF_000015925.1	23	Bacteria	Proteobacteria	Gammaproteobacteria	Burkholderiales	Burkholderiaceae	Burkholderia	Burkholderia mallei
isolate_bacterial_complete	GCF_000015965.1	4	Bacteria	Cyanobacteria	Cyanobacteriia	Synechococcales	Cyanobiaceae	Prochlorococcus_A	Prochlorococcus_A marinus_E
isolate_bacterial_complete	GCF_000015985.1	6	Bacteria	Proteobacteria	Alphaproteobacteria	Rhodobacterales	Rhodobacteraceae	Rhodobacter_A	Rhodobacter_A sphaeroides
isolate_bacterial_complete	GCF_000016045.1	2	Bacteria	Proteobacteria	Gammaproteobacteria	Enterobacterales	Enterobacteriaceae	Salmonella	Salmonella enterica
isolate_bacterial_complete	GCF_000016065.1	4	Bacteria	Proteobacteria	Gammaproteobacteria	Enterobacterales	Shewanellaceae	Shewanella	Shewanella loihica
isolate_bacterial_complete	GCF_000016085.1	1	Bacteria	Bacteroidota	Chlorobia	Chlorobiales	Chlorobiaceae	Chlorobium	Chlorobium phaeovibrioides
isolate_bacterial_complete	GCF_000016105.1	2	Bacteria	Proteobacteria	Gammaproteobacteria	Francisellales	Francisellaceae	Francisella	Francisella tularensis
isolate_bacterial_complete	GCF_000016145.1	14	Bacteria	Actinobacteriota	Actinobacteria	Mycobacteriales	Mycobacteriaceae	Mycobacterium	Mycobacterium tuberculosis
isolate_bacterial_complete	GCF_000016165.1	1	Bacteria	Firmicutes_B	Desulfotomaculia	Desulfotomaculales	Desulfotomaculaceae	Desulfotomaculum_H	Desulfotomaculum_H reducens
isolate_bacterial_complete	GCF_000016185.1	5	Bacteria	Proteobacteria	Alphaproteobacteria	Azospirillales	Azospirillaceae	Rhodospirillum_A	Rhodospirillum_A centenum
isolate_bacterial_complete	GCF_000016245.1	4	Bacteria	Proteobacteria	Gammaproteobacteria	Enterobacterales	Vibrionaceae	Vibrio	Vibrio cholerae
isolate_bacterial_complete	GCF_000016265.1	11	Bacteria	Proteobacteria	Alphaproteobacteria	Rhizobiales	Rhizobiaceae	Rhizobium	Rhizobium rhizogenes
isolate_bacterial_complete	GCF_000016285.1	13	Bacteria	Proteobacteria	Alphaproteobacteria	Rhizobiales	Rhizobiaceae	Allorhizobium	Allorhizobium vitis_A
isolate_bacterial_complete	GCF_000016305.1	3	Bacteria	Proteobacteria	Gammaproteobacteria	Enterobacterales	Enterobacteriaceae	Klebsiella	Klebsiella pneumoniae
isolate_bacterial_complete	GCF_000016325.1	3	Bacteria	Proteobacteria	Gammaproteobacteria	Enterobacterales	Enterobacteriaceae	Lelliottia	Lelliottia sp000016325
isolate_bacterial_complete	GCF_000016345.1	2	Bacteria	Proteobacteria	Gammaproteobacteria	Burkholderiales	Burkholderiaceae	Polynucleobacter	Polynucleobacter asymbioticus
isolate_bacterial_complete	GCF_000016365.1	14	Bacteria	Actinobacteriota	Actinobacteria	Mycobacteriales	Mycobacteriaceae	Mycolicibacterium	Mycolicibacterium gilvum
isolate_bacterial_complete	GCF_000016425.1	17	Bacteria	Actinobacteriota	Actinobacteria	Mycobacteriales	Micromonosporaceae	Micromonospora	Micromonospora tropica
isolate_bacterial_complete	GCF_000016445.1	7	Bacteria	Proteobacteria	Gammaproteobacteria	Enterobacterales	Enterobacteriaceae	Yersinia	Yersinia pestis
isolate_bacterial_complete	GCF_000016465.1	2	Bacteria	Proteobacteria	Gammaproteobacteria	Enterobacterales	Pasteurellaceae	Haemophilus	Haemophilus influenzae
isolate_bacterial_complete	GCF_000016485.1	3	Bacteria	Proteobacteria	Gammaproteobacteria	Enterobacterales	Pasteurellaceae	Haemophilus	Haemophilus influenzae
isolate_bacterial_complete	GCF_000016505.1	4	Bacteria	Firmicutes_A	Clostridia	Clostridiales	Clostridiaceae	Clostridium_B	Clostridium_B kluyveri
isolate_bacterial_complete	GCF_000016545.1	3	Bacteria	Firmicutes_A	Thermoanaerobacteria	Caldicellulosiruptorales	Caldicellulosiruptoraceae	Caldicellulosiruptor	Caldicellulosiruptor saccharolyticus
isolate_bacterial_complete	GCF_000016565.1	5	Bacteria	Proteobacteria	Gammaproteobacteria	Pseudomonadales	Pseudomonadaceae	Pseudomonas_E	Pseudomonas_E mendocina_A
isolate_bacterial_complete	GCF_000016585.1	5	Bacteria	Proteobacteria	Gammaproteobacteria	Enterobacterales	Shewanellaceae	Shewanella	Shewanella putrefaciens
isolate_bacterial_complete	GCF_000016625.1	0	Bacteria	Proteobacteria	Alphaproteobacteria	Rickettsiales	Rickettsiaceae	Rickettsia	Rickettsia aeschlimannii
isolate_bacterial_complete	GCF_000016645.1	7	Bacteria	Bacteroidota	Bacteroidia	Flavobacteriales	Flavobacteriaceae	Flavobacterium	Flavobacterium johnsoniae
isolate_bacterial_complete	GCF_000016665.1	4	Bacteria	Chloroflexota	Chloroflexia	Chloroflexales	Roseiflexaceae	Roseiflexus	Roseiflexus sp000016665
isolate_bacterial_complete	GCF_000016685.1	1	Bacteria	Proteobacteria	Gammaproteobacteria	Enterobacterales	Pasteurellaceae	Actinobacillus	Actinobacillus pleuropneumoniae
isolate_bacterial_complete	GCF_000016705.1	0	Bacteria	Chloroflexota	Dehalococcoidia	Dehalococcoidales	Dehalococcoidaceae	Dehalococcoides	Dehalococcoides mccartyi_B
isolate_bacterial_complete	GCF_000016725.1	4	Bacteria	Proteobacteria	Alphaproteobacteria	Acetobacterales	Acetobacteraceae	Acidiphilium	Acidiphilium multivorum
isolate_bacterial_complete	GCF_000016745.1	8	Bacteria	Desulfuromonadota	Desulfuromonadia	Geobacterales	Geobacteraceae	Geobacter_B	Geobacter_B uraniireducens
isolate_bacterial_complete	GCF_000016765.1	6	Bacteria	Proteobacteria	Alphaproteobacteria	Sphingomonadales	Sphingomonadaceae	Rhizorhabdus	Rhizorhabdus wittichii
isolate_bacterial_complete	GCF_000016785.1	1	Bacteria	Thermotogota	Thermotogae	Thermotogales	Thermotogaceae	Thermotoga	Thermotoga petrophila
isolate_bacterial_complete	GCF_000016805.1	5	Bacteria	Firmicutes	Bacilli	Staphylococcales	Staphylococcaceae	Staphylococcus	Staphylococcus aureus
isolate_bacterial_complete	GCF_000016825.1	1	Bacteria	Firmicutes	Bacilli	Lactobacillales	Lactobacillaceae	Lactobacillus_H	Lactobacillus_H reuteri
isolate_bacterial_complete	GCF_000016845.1	4	Bacteria	Proteobacteria	Alphaproteobacteria	Rhizobiales	Rhizobiaceae	Brucella	Brucella melitensis
isolate_bacterial_complete	GCF_000016865.1	8	Bacteria	Proteobacteria	Gammaproteobacteria	Pseudomonadales	Pseudomonadaceae	Pseudomonas_E	Pseudomonas_E hunanensis
isolate_bacterial_complete	GCF_000016885.1	1	Bacteria	Proteobacteria	Gammaproteobacteria	Pseudomonadales	Moraxellaceae	Psychrobacter	Psychrobacter sp000016885
isolate_bacterial_complete	GCF_000016905.1	0	Bacteria	Thermotogota	Thermotogae	Thermotogales	Fervidobacteriaceae	Thermosipho	Thermosipho melanesiensis
isolate_bacterial_complete	GCF_000016925.1	14	Bacteria	Actinobacteriota	Actinobacteria	Mycobacteriales	Mycobacteriaceae	Mycobacterium	Mycobacterium tuberculosis
isolate_bacterial_complete	GCF_000016945.1	7	Bacteria	Proteobacteria	Gammaproteobacteria	Enterobacterales	Enterobacteriaceae	Yersinia	Yersinia pestis
isolate_bacterial_complete	GCF_000016965.1	3	Bacteria	Firmicutes_A	Clostridia	Clostridiales	Clostridiaceae	Clostridium	Clostridium beijerinckii
isolate_bacterial_complete	GCF_000016985.1	7	Bacteria	Firmicutes_A	Clostridia	Peptostreptococcales	Natronincolaceae	Alkaliphilus_A	Alkaliphilus_A metalliredigens
isolate_bacterial_complete	GCF_000017005.1	2	Bacteria	Firmicutes	Bacilli	Lactobacillales	Streptococcaceae	Streptococcus	Streptococcus gordonii
isolate_bacterial_complete	GCF_000017025.1	3	Bacteria	Firmicutes_A	Clostridia	Clostridiales	Clostridiaceae	Clostridium_F	Clostridium_F botulinum
isolate_bacterial_complete	GCF_000017045.1	3	Bacteria	Firmicutes_A	Clostridia	Clostridiales	Clostridiaceae	Clostridium_F	Clostridium_F botulinum
isolate_bacterial_complete	GCF_000017065.1	4	Bacteria	Firmicutes_A	Clostridia	Clostridiales	Clostridiaceae	Clostridium_F	Clostridium_F botulinum
isolate_bacterial_complete	GCF_000017085.1	6	Bacteria	Firmicutes	Bacilli	Staphylococcales	Staphylococcaceae	Staphylococcus	Staphylococcus aureus
isolate_bacterial_complete	GCF_000017105.1	7	Bacteria	Proteobacteria	Gammaproteobacteria	Coxiellales	Coxiellaceae	Coxiella	Coxiella burnetii
isolate_bacterial_complete	GCF_000017125.1	5	Bacteria	Firmicutes	Bacilli	Staphylococcales	Staphylococcaceae	Staphylococcus	Staphylococcus aureus
isolate_bacterial_complete	GCF_000017145.1	9	Bacteria	Proteobacteria	Alphaproteobacteria	Rhizobiales	Rhizobiaceae	Sinorhizobium	Sinorhizobium medicae
isolate_bacterial_complete	GCF_000017205.1	11	Bacteria	Proteobacteria	Gammaproteobacteria	Pseudomonadales	Pseudomonadaceae	Pseudomonas	Pseudomonas aeruginosa_A
isolate_bacterial_complete	GCF_000017245.1	0	Bacteria	Proteobacteria	Gammaproteobacteria	Enterobacterales	Pasteurellaceae	Basfia	Basfia succinogenes
isolate_bacterial_complete	GCF_000017265.1	4	Bacteria	Proteobacteria	Alphaproteobacteria	Caulobacterales	Caulobacteraceae	Phenylobacterium	Phenylobacterium zucineum_A
isolate_bacterial_complete	GCF_000017285.1	4	Bacteria	Proteobacteria	Gammaproteobacteria	Pseudomonadales	Marinomonadaceae	Marinomonas	Marinomonas sp000017285
isolate_bacterial_complete	GCF_000017305.1	5	Bacteria	Actinobacteriota	Actinobacteria	Actinomycetales	Kineococcaceae	Kineococcus	Kineococcus radiotolerans
isolate_bacterial_complete	GCF_000017325.1	6	Bacteria	Proteobacteria	Gammaproteobacteria	Enterobacterales	Shewanellaceae	Shewanella	Shewanella baltica
isolate_bacterial_complete	GCF_000017405.1	7	Bacteria	Proteobacteria	Alphaproteobacteria	Rhizobiales	Rhizobiaceae	Ochrobactrum	Ochrobactrum anthropi
isolate_bacterial_complete	GCF_000017425.1	7	Bacteria	Firmicutes	Bacilli	Bacillales	Bacillaceae_G	Bacillus_A	Bacillus_A cytotoxicus
isolate_bacterial_complete	GCF_000017445.4	0	Bacteria	Proteobacteria	Alphaproteobacteria	Rickettsiales	Rickettsiaceae	Rickettsia	Rickettsia conorii
isolate_bacterial_complete	GCF_000017465.2	1	Bacteria	Campylobacterota	Campylobacteria	Campylobacterales	Campylobacteraceae	Campylobacter_A	Campylobacter_A curvus
isolate_bacterial_complete	GCF_000017485.1	0	Bacteria	Campylobacterota	Campylobacteria	Campylobacterales	Campylobacteraceae	Campylobacter_D	Campylobacter_D jejuni
isolate_bacterial_complete	GCF_000017505.1	7	Bacteria	Myxococcota	Myxococcia	Myxococcales	Anaeromyxobacteraceae	Anaeromyxobacter	Anaeromyxobacter sp000017505
isolate_bacterial_complete	GCF_000017545.1	0	Bacteria	Thermotogota	Thermotogae	Thermotogales	Fervidobacteriaceae	Fervidobacterium	Fervidobacterium nodosum
isolate_bacterial_complete	GCF_000017565.1	3	Bacteria	Proteobacteria	Alphaproteobacteria	Parvibaculales	Parvibaculaceae	Parvibaculum	Parvibaculum lavamentivorans
isolate_bacterial_complete	GCF_000017585.1	0	Bacteria	Campylobacterota	Campylobacteria	Campylobacterales	Campylobacteraceae	Campylobacter_B	Campylobacter_B hominis
isolate_bacterial_complete	GCF_000017605.1	3	Bacteria	Spirochaetota	Leptospirae	Leptospirales	Leptospiraceae	Leptospira_A	Leptospira_A biflexa
isolate_bacterial_complete	GCF_000017645.1	10	Bacteria	Proteobacteria	Alphaproteobacteria	Rhizobiales	Xanthobacteraceae	Xanthobacter	Xanthobacter autotrophicus
isolate_bacterial_complete	GCF_000017665.1	4	Bacteria	Proteobacteria	Gammaproteobacteria	Enterobacterales	Enterobacteriaceae	Cronobacter	Cronobacter sakazakii
isolate_bacterial_complete	GCF_000017685.1	3	Bacteria	Spirochaetota	Leptospirae	Leptospirales	Leptospiraceae	Leptospira_A	Leptospira_A biflexa
isolate_bacterial_complete	GCF_000017705.1	6	Bacteria	Proteobacteria	Gammaproteobacteria	Enterobacterales	Vibrionaceae	Vibrio	Vibrio campbellii
isolate_bacterial_complete	GCF_000017725.2	1	Bacteria	Campylobacterota	Campylobacteria	Campylobacterales	Campylobacteraceae	Campylobacter_A	Campylobacter_A concisus_T
isolate_bacterial_complete	GCF_000017745.1	1	Bacteria	Proteobacteria	Gammaproteobacteria	Enterobacterales	Enterobacteriaceae	Escherichia	Escherichia flexneri
isolate_bacterial_complete	GCF_000017765.1	2	Bacteria	Proteobacteria	Gammaproteobacteria	Enterobacterales	Enterobacteriaceae	Escherichia	Escherichia flexneri
isolate_bacterial_complete	GCF_000017785.1	2	Bacteria	Proteobacteria	Gammaproteobacteria	Francisellales	Francisellaceae	Francisella	Francisella tularensis
isolate_bacterial_complete	GCF_000017805.1	4	Bacteria	Chloroflexota	Chloroflexia	Chloroflexales	Roseiflexaceae	Roseiflexus	Roseiflexus castenholzii
isolate_bacterial_complete	GCF_000017825.1	0	Bacteria	Spirochaetota	Spirochaetia	Treponematales	Treponemataceae	Treponema	Treponema pallidum
isolate_bacterial_complete	GCF_000017845.1	7	Bacteria	Cyanobacteria	Cyanobacteriia	Cyanobacteriales	Microcystaceae	Crocosphaera	Crocosphaera sp000017845
isolate_bacterial_complete	GCF_000017865.1	1	Bacteria	Thermotogota	Thermotogae	Thermotogales	Thermotogaceae	Pseudothermotoga_B	Pseudothermotoga_B lettingae
isolate_bacterial_complete	GCF_000017885.4	9	Bacteria	Firmicutes	Bacilli	Bacillales	Bacillaceae	Bacillus	Bacillus pumilus
isolate_bacterial_complete	GCF_000017905.1	0	Bacteria	Campylobacterota	Campylobacteria	Campylobacterales	Campylobacteraceae	Campylobacter_D	Campylobacter_D jejuni
isolate_bacterial_complete	GCF_000017965.1	9	Bacteria	Firmicutes	Bacilli	Bacillales_A	Planococcaceae	Lysinibacillus	Lysinibacillus sphaericus_A
isolate_bacterial_complete	GCF_000017985.1	2	Bacteria	Proteobacteria	Gammaproteobacteria	Enterobacterales	Enterobacteriaceae	Escherichia	Escherichia flexneri
isolate_bacterial_complete	GCF_000018005.1	27	Bacteria	Actinobacteriota	Actinobacteria	Frankiales	Frankiaceae	Frankia	Frankia sp000018005
isolate_bacterial_complete	GCF_000018025.1	5	Bacteria	Proteobacteria	Gammaproteobacteria	Enterobacterales	Shewanellaceae	Shewanella	Shewanella sediminis
isolate_bacterial_complete	GCF_000018045.1	7	Bacteria	Proteobacteria	Gammaproteobacteria	Enterobacterales	Enterobacteriaceae	Citrobacter_B	Citrobacter_B koseri
isolate_bacterial_complete	GCF_000018065.1	5	Bacteria	Cyanobacteria	Cyanobacteriia	Synechococcales	Cyanobiaceae	Prochlorococcus_A	Prochlorococcus_A marinus_A
isolate_bacterial_complete	GCF_000018085.1	8	Bacteria	Proteobacteria	Gammaproteobacteria	Enterobacterales	Enterobacteriaceae	Serratia	Serratia proteamaculans_C
isolate_bacterial_complete	GCF_000018105.1	12	Bacteria	Cyanobacteria	Cyanobacteriia	Thermosynechococcales	Thermosynechococcaceae	Acaryochloris	Acaryochloris marina
isolate_bacterial_complete	GCF_000018125.1	3	Bacteria	Firmicutes	Bacilli	Lactobacillales	Streptococcaceae	Streptococcus	Streptococcus pyogenes
isolate_bacterial_complete	GCF_000018145.1	6	Bacteria	Proteobacteria	Alphaproteobacteria	Rhodobacterales	Rhodobacteraceae	Dinoroseobacter	Dinoroseobacter shibae
isolate_bacterial_complete	GCF_000018185.1	2	Bacteria	Firmicutes	Bacilli	Lactobacillales	Streptococcaceae	Streptococcus	Streptococcus suis
isolate_bacterial_complete	GCF_000018205.1	0	Bacteria	Proteobacteria	Alphaproteobacteria	Rickettsiales	Rickettsiaceae	Rickettsia	Rickettsia akari
isolate_bacterial_complete	GCF_000018225.1	0	Bacteria	Proteobacteria	Alphaproteobacteria	Rickettsiales	Rickettsiaceae	Rickettsia	Rickettsia conorii
isolate_bacterial_complete	GCF_000018245.1	0	Bacteria	Proteobacteria	Alphaproteobacteria	Rickettsiales	Rickettsiaceae	Rickettsia	Rickettsia bellii
isolate_bacterial_complete	GCF_000018265.1	27	Bacteria	Actinobacteriota	Actinobacteria	Mycobacteriales	Micromonosporaceae	Micromonospora	Micromonospora arenicola
isolate_bacterial_complete	GCF_000018285.1	6	Bacteria	Proteobacteria	Gammaproteobacteria	Enterobacterales	Shewanellaceae	Shewanella	Shewanella pealeana
isolate_bacterial_complete	GCF_000018325.1	1	Bacteria	Firmicutes_A	Clostridia	Peptostreptococcales	Natronincolaceae	Alkaliphilus_B	Alkaliphilus_B oremlandii
isolate_bacterial_complete	GCF_000018345.1	31	Bacteria	Actinobacteriota	Actinobacteria	Mycobacteriales	Mycobacteriaceae	Mycobacterium	Mycobacterium pseudoshottsii
isolate_bacterial_complete	GCF_000018385.1	2	Bacteria	Proteobacteria	Gammaproteobacteria	Enterobacterales	Enterobacteriaceae	Salmonella	Salmonella enterica
isolate_bacterial_complete	GCF_000018405.1	3	Bacteria	Desulfobacterota	Desulfobacteria	Desulfobacterales	Desulfococcaceae_A	Desulfococcus_A	Desulfococcus_A oleovorans
isolate_bacterial_complete	GCF_000018425.1	1	Bacteria	Firmicutes_B	Desulfotomaculia	Ammonifexales	Desulforudaceae	Desulforudis	Desulforudis audaxviator
isolate_bacterial_complete	GCF_000018445.1	7	Bacteria	Proteobacteria	Gammaproteobacteria	Pseudomonadales	Moraxellaceae	Acinetobacter	Acinetobacter baumannii
isolate_bacterial_complete	GCF_000018505.1	13	Bacteria	Proteobacteria	Gammaproteobacteria	Burkholderiales	Burkholderiaceae	Burkholderia	Burkholderia multivorans
isolate_bacterial_complete	GCF_000018525.1	5	Bacteria	Proteobacteria	Alphaproteobacteria	Rhizobiales	Rhizobiaceae	Brucella	Brucella melitensis
isolate_bacterial_complete	GCF_000018545.1	12	Bacteria	Proteobacteria	Alphaproteobacteria	Rhizobiales	Rhizobiaceae	Sinorhizobium	Sinorhizobium fredii_A
isolate_bacterial_complete	GCF_000018585.1	5	Bacteria	Cyanobacteria	Cyanobacteriia	Synechococcales	Cyanobiaceae	Prochlorococcus_D	Prochlorococcus_D marinus_B
isolate_bacterial_complete	GCF_000018605.1	2	Bacteria	Thermotogota	Thermotogae	Petrotogales	Petrotogaceae	Petrotoga	Petrotoga mobilis
isolate_bacterial_complete	GCF_000018625.1	3	Bacteria	Proteobacteria	Gammaproteobacteria	Enterobacterales	Enterobacteriaceae	Salmonella	Salmonella enterica_E
isolate_bacterial_complete	GCF_000018665.1	4	Bacteria	Proteobacteria	Gammaproteobacteria	Burkholderiales	Burkholderiaceae	Delftia	Delftia acidovorans
isolate_bacterial_complete	GCF_000018685.1	3	Bacteria	Firmicutes_A	Clostridia	Lachnospirales	Lachnospiraceae	Lachnoclostridium	Lachnoclostridium phytofermentans
isolate_bacterial_complete	GCF_000018705.1	2	Bacteria	Proteobacteria	Gammaproteobacteria	Enterobacterales	Enterobacteriaceae	Salmonella	Salmonella enterica
isolate_bacterial_complete	GCF_000018725.1	4	Bacteria	Proteobacteria	Alphaproteobacteria	Rhizobiales	Rhizobiaceae	Brucella	Brucella melitensis
isolate_bacterial_complete	GCF_000018745.1	4	Bacteria	Proteobacteria	Gammaproteobacteria	Coxiellales	Coxiellaceae	Coxiella	Coxiella burnetii
isolate_bacterial_complete	GCF_000018765.1	6	Bacteria	Proteobacteria	Gammaproteobacteria	Enterobacterales	Shewanellaceae	Shewanella	Shewanella baltica
isolate_bacterial_complete	GCF_000018785.1	2	Bacteria	Firmicutes	Bacilli	Acholeplasmatales	Acholeplasmataceae	Acholeplasma	Acholeplasma laidlawii
isolate_bacterial_complete	GCF_000018805.1	6	Bacteria	Proteobacteria	Gammaproteobacteria	Enterobacterales	Enterobacteriaceae	Yersinia	Yersinia pestis
isolate_bacterial_complete	GCF_000018825.1	11	Bacteria	Firmicutes	Bacilli	Bacillales	Bacillaceae_G	Bacillus_A	Bacillus_A mycoides
isolate_bacterial_complete	GCF_000018845.1	7	Bacteria	Proteobacteria	Alphaproteobacteria	Rhizobiales	Beijerinckiaceae	Methylobacterium	Methylobacterium extorquens
isolate_bacterial_complete	GCF_000018865.1	2	Bacteria	Chloroflexota	Chloroflexia	Chloroflexales	Chloroflexaceae	Chloroflexus	Chloroflexus aurantiacus
isolate_bacterial_complete	GCF_000018885.1	5	Bacteria	Actinobacteriota	Actinobacteria	Actinomycetales	Micrococcaceae	Renibacterium	Renibacterium salmoninarum
isolate_bacterial_complete	GCF_000018905.1	5	Bacteria	Proteobacteria	Alphaproteobacteria	Rhizobiales	Rhizobiaceae	Brucella	Brucella melitensis
isolate_bacterial_complete	GCF_000018925.1	2	Bacteria	Proteobacteria	Gammaproteobacteria	Francisellales	Francisellaceae	Francisella	Francisella tularensis
isolate_bacterial_complete	GCF_000018945.1	1	Bacteria	Thermotogota	Thermotogae	Thermotogales	Thermotogaceae	Thermotoga	Thermotoga neapolitana
isolate_bacterial_complete	GCF_000018965.1	8	Bacteria	Firmicutes	Bacilli	Lactobacillales	Streptococcaceae	Streptococcus	Streptococcus pneumoniae
isolate_bacterial_complete	GCF_000018985.1	6	Bacteria	Firmicutes	Bacilli	Lactobacillales	Streptococcaceae	Streptococcus	Streptococcus pneumoniae
isolate_bacterial_complete	GCF_000019005.1	5	Bacteria	Firmicutes	Bacilli	Lactobacillales	Streptococcaceae	Streptococcus	Streptococcus pneumoniae
isolate_bacterial_complete	GCF_000019025.1	5	Bacteria	Firmicutes	Bacilli	Lactobacillales	Streptococcaceae	Streptococcus	Streptococcus pneumoniae
isolate_bacterial_complete	GCF_000019045.1	7	Bacteria	Firmicutes	Bacilli	Bacillales	Anoxybacillaceae	Anoxybacillus	Anoxybacillus flavithermus
isolate_bacterial_complete	GCF_000019065.1	1	Bacteria	Firmicutes_A	Thermoanaerobacteria	Thermoanaerobacterales	Thermoanaerobacteraceae	Thermoanaerobacter	Thermoanaerobacter pseudethanolicus
isolate_bacterial_complete	GCF_000019085.1	1	Bacteria	Firmicutes_A	Thermoanaerobacteria	Thermoanaerobacterales	Thermoanaerobacteraceae	Thermoanaerobacter	Thermoanaerobacter pseudethanolicus
isolate_bacterial_complete	GCF_000019125.1	5	Bacteria	Proteobacteria	Gammaproteobacteria	Pseudomonadales	Pseudomonadaceae	Pseudomonas_E	Pseudomonas_E putida_P
isolate_bacterial_complete	GCF_000019145.1	5	Bacteria	Proteobacteria	Alphaproteobacteria	Caulobacterales	Caulobacteraceae	Caulobacter	Caulobacter sp000019145
isolate_bacterial_complete	GCF_000019165.1	2	Bacteria	Firmicutes_B	Desulfitobacteriia	Heliobacteriales	Heliobacteriaceae	Heliobacterium	Heliobacterium modesticaldum
isolate_bacterial_complete	GCF_000019185.1	6	Bacteria	Proteobacteria	Gammaproteobacteria	Enterobacterales	Shewanellaceae	Shewanella	Shewanella halifaxensis
isolate_bacterial_complete	GCF_000019205.1	0	Bacteria	Campylobacterota	Campylobacteria	Campylobacterales	Campylobacteraceae	Campylobacter_D	Campylobacter_D lari
isolate_bacterial_complete	GCF_000019225.1	6	Bacteria	Proteobacteria	Gammaproteobacteria	Pseudomonadales	Cellvibrionaceae	Cellvibrio	Cellvibrio japonicus
isolate_bacterial_complete	GCF_000019245.4	1	Bacteria	Firmicutes	Bacilli	Lactobacillales	Lactobacillaceae	Lactobacillus_C	Lactobacillus_C paracasei
isolate_bacterial_complete	GCF_000019265.1	7	Bacteria	Firmicutes	Bacilli	Lactobacillales	Streptococcaceae	Streptococcus	Streptococcus pneumoniae
isolate_bacterial_complete	GCF_000019285.1	4	Bacteria	Proteobacteria	Gammaproteobacteria	Francisellales	Francisellaceae	Francisella	Francisella philomiragia
isolate_bacterial_complete	GCF_000019305.1	3	Bacteria	Firmicutes_A	Clostridia	Clostridiales	Clostridiaceae	Clostridium_F	Clostridium_F botulinum
isolate_bacterial_complete	GCF_000019325.1	1	Bacteria	Proteobacteria	Gammaproteobacteria	Xanthomonadales	Xanthomonadaceae	Xylella	Xylella fastidiosa
isolate_bacterial_complete	GCF_000019345.1	0	Bacteria	Firmicutes	Bacilli	Mycoplasmatales	Mycoplasmoidaceae	Ureaplasma	Ureaplasma parvum
isolate_bacterial_complete	GCF_000019365.1	16	Bacteria	Proteobacteria	Alphaproteobacteria	Rhizobiales	Beijerinckiaceae	Methylobacterium	Methylobacterium sp000019365
isolate_bacterial_complete	GCF_000019385.1	2	Bacteria	Proteobacteria	Gammaproteobacteria	Enterobacterales	Enterobacteriaceae	Escherichia	Escherichia flexneri
isolate_bacterial_complete	GCF_000019405.1	2	Bacteria	Proteobacteria	Gammaproteobacteria	Enterobacterales	Pasteurellaceae	Histophilus	Histophilus somni
isolate_bacterial_complete	GCF_000019425.1	3	Bacteria	Proteobacteria	Gammaproteobacteria	Enterobacterales	Enterobacteriaceae	Escherichia	Escherichia flexneri
isolate_bacterial_complete	GCF_000019445.1	5	Bacteria	Proteobacteria	Gammaproteobacteria	Pseudomonadales	Pseudomonadaceae	Pseudomonas_E	Pseudomonas_E putida_E
isolate_bacterial_complete	GCF_000019465.1	7	Bacteria	Proteobacteria	Gammaproteobacteria	Enterobacterales	Enterobacteriaceae	Yersinia	Yersinia pestis
isolate_bacterial_complete	GCF_000019485.1	4	Bacteria	Cyanobacteria	Cyanobacteriia	Cyanobacteriales	Limnotrichaceae	Limnothrix	Limnothrix sp001693275
isolate_bacterial_complete	GCF_000019505.1	14	Bacteria	Proteobacteria	Gammaproteobacteria	Burkholderiales	Burkholderiaceae	Burkholderia	Burkholderia cenocepacia_B
isolate_bacterial_complete	GCF_000019525.1	9	Bacteria	Proteobacteria	Gammaproteobacteria	Enterobacterales	Shewanellaceae	Shewanella	Shewanella woodyi
isolate_bacterial_complete	GCF_000019545.1	3	Bacteria	Firmicutes_A	Clostridia	Clostridiales	Clostridiaceae	Clostridium_F	Clostridium_F botulinum
isolate_bacterial_complete	GCF_000019565.1	4	Bacteria	Proteobacteria	Gammaproteobacteria	Enterobacterales	Enterobacteriaceae	Klebsiella	Klebsiella variicola
isolate_bacterial_complete	GCF_000019585.2	2	Bacteria	Proteobacteria	Gammaproteobacteria	Xanthomonadales	Xanthomonadaceae	Xanthomonas	Xanthomonas oryzae
isolate_bacterial_complete	GCF_000019625.1	1	Bacteria	Thermotogota	Thermotogae	Thermotogales	Thermotogaceae	Thermotoga	Thermotoga maritima
isolate_bacterial_complete	GCF_000019645.1	3	Bacteria	Proteobacteria	Gammaproteobacteria	Enterobacterales	Enterobacteriaceae	Escherichia	Escherichia coli_D
isolate_bacterial_complete	GCF_000019665.1	5	Bacteria	Verrucomicrobiota	Verrucomicrobiae	Methylacidiphilales	Methylacidiphilaceae	Methylacidiphilum	Methylacidiphilum infernorum
isolate_bacterial_complete	GCF_000019685.1	0	Bacteria	Spirochaetota	Spirochaetia	Borreliales	Borreliaceae	Borrelia	Borrelia duttonii
isolate_bacterial_complete	GCF_000019705.1	0	Bacteria	Spirochaetota	Spirochaetia	Borreliales	Borreliaceae	Borrelia	Borrelia duttonii
isolate_bacterial_complete	GCF_000019725.1	11	Bacteria	Proteobacteria	Alphaproteobacteria	Rhizobiales	Beijerinckiaceae	Methylobacterium	Methylobacterium organophilum
isolate_bacterial_complete	GCF_000019745.1	0	Bacteria	Proteobacteria	Gammaproteobacteria	Burkholderiales	Burkholderiaceae	Polynucleobacter	Polynucleobacter necessarius
isolate_bacterial_complete	GCF_000019765.1	1	Bacteria	Proteobacteria	Gammaproteobacteria	Xanthomonadales	Xanthomonadaceae	Xylella	Xylella fastidiosa
isolate_bacterial_complete	GCF_000019785.1	2	Bacteria	Proteobacteria	Gammaproteobacteria	Burkholderiales	Burkholderiaceae	Leptothrix	Leptothrix cholodnii
isolate_bacterial_complete	GCF_000019825.1	8	Bacteria	Firmicutes	Bacilli	Lactobacillales	Streptococcaceae	Streptococcus	Streptococcus pneumoniae
isolate_bacterial_complete	GCF_000019845.1	11	Bacteria	Proteobacteria	Alphaproteobacteria	Rhizobiales	Beijerinckiaceae	Beijerinckia	Beijerinckia indica
isolate_bacterial_complete	GCF_000019865.1	7	Bacteria	Proteobacteria	Gammaproteobacteria	Coxiellales	Coxiellaceae	Coxiella	Coxiella burnetii
isolate_bacterial_complete	GCF_000019885.1	5	Bacteria	Proteobacteria	Gammaproteobacteria	Coxiellales	Coxiellaceae	Coxiella	Coxiella burnetii
isolate_bacterial_complete	GCF_000019905.1	2	Bacteria	Firmicutes	Bacilli	Exiguobacterales	Exiguobacteraceae	Exiguobacterium_A	Exiguobacterium_A sibiricum
isolate_bacterial_complete	GCF_000019925.1	16	Bacteria	Proteobacteria	Gammaproteobacteria	Burkholderiales	Burkholderiaceae	Burkholderia	Burkholderia ambifaria
isolate_bacterial_complete	GCF_000019945.1	7	Bacteria	Proteobacteria	Alphaproteobacteria	Rhizobiales	Beijerinckiaceae	Methylobacterium	Methylobacterium populi
isolate_bacterial_complete	GCF_000019965.1	4	Bacteria	Verrucomicrobiota	Verrucomicrobiae	Opitutales	Opitutaceae	Opitutus	Opitutus terrae
isolate_bacterial_complete	GCF_000019985.1	6	Bacteria	Firmicutes	Bacilli	Lactobacillales	Streptococcaceae	Streptococcus	Streptococcus pneumoniae
isolate_bacterial_complete	GCF_000020005.1	2	Bacteria	Firmicutes_D	Natranaerobiia	Natranaerobiales	Natranaerobiaceae	Natranaerobius	Natranaerobius thermophilus
isolate_bacterial_complete	GCF_000020025.1	24	Bacteria	Cyanobacteria	Cyanobacteriia	Cyanobacteriales	Nostocaceae	Nostoc	Nostoc punctiforme
isolate_bacterial_complete	GCF_000020045.1	11	Bacteria	Proteobacteria	Gammaproteobacteria	Burkholderiales	Burkholderiaceae	Paraburkholderia_A	Paraburkholderia_A phymatum
isolate_bacterial_complete	GCF_000020065.1	0	Bacteria	Firmicutes	Bacilli	Mycoplasmatales	Metamycoplasmataceae	Metamycoplasma	Metamycoplasma arthritidis
isolate_bacterial_complete	GCF_000020085.1	8	Bacteria	Proteobacteria	Gammaproteobacteria	Enterobacterales	Enterobacteriaceae	Yersinia	Yersinia pestis
isolate_bacterial_complete	GCF_000020105.1	5	Bacteria	Proteobacteria	Gammaproteobacteria	Burkholderiales	Neisseriaceae	Neisseria	Neisseria gonorrhoeae
isolate_bacterial_complete	GCF_000020125.1	11	Bacteria	Proteobacteria	Gammaproteobacteria	Burkholderiales	Burkholderiaceae	Paraburkholderia	Paraburkholderia phytofirmans
isolate_bacterial_complete	GCF_000020145.1	4	Bacteria	Elusimicrobiota	Elusimicrobia	Elusimicrobiales	Elusimicrobiaceae	Elusimicrobium	Elusimicrobium minutum
isolate_bacterial_complete	GCF_000020165.1	1	Bacteria	Firmicutes_A	Clostridia	Clostridiales	Clostridiaceae	Clostridium	Clostridium botulinum_B
isolate_bacterial_complete	GCF_000020185.1	3	Bacteria	Proteobacteria	Gammaproteobacteria	Enterobacterales	Enterobacteriaceae	Escherichia	Escherichia flexneri
isolate_bacterial_complete	GCF_000020205.1	8	Bacteria	Proteobacteria	Gammaproteobacteria	Burkholderiales	Burkholderiaceae	Ralstonia	Ralstonia pickettii_B
isolate_bacterial_complete	GCF_000020225.1	3	Bacteria	Verrucomicrobiota	Verrucomicrobiae	Verrucomicrobiales	Akkermansiaceae	Akkermansia	Akkermansia muciniphila
isolate_bacterial_complete	GCF_000020245.1	0	Bacteria	Campylobacterota	Campylobacteria	Campylobacterales	Helicobacteraceae	Helicobacter	Helicobacter pylori_C
isolate_bacterial_complete	GCF_000020265.1	11	Bacteria	Proteobacteria	Alphaproteobacteria	Rhizobiales	Rhizobiaceae	Rhizobium	Rhizobium phaseoli
isolate_bacterial_complete	GCF_000020285.1	1	Bacteria	Firmicutes_A	Clostridia	Clostridiales	Clostridiaceae	Clostridium	Clostridium botulinum_A
isolate_bacterial_complete	GCF_000020305.1	0	Bacteria	Proteobacteria	Alphaproteobacteria	Rickettsiales	Anaplasmataceae	Anaplasma	Anaplasma marginale
isolate_bacterial_complete	GCF_000020325.1	2	Bacteria	Aquificota	Aquificae	Hydrogenothermales	Hydrogenothermaceae	Sulfurihydrogenibium	Sulfurihydrogenibium sp000020325
isolate_bacterial_complete	GCF_000020345.1	3	Bacteria	Firmicutes_A	Clostridia	Clostridiales	Clostridiaceae	Clostridium_F	Clostridium_F botulinum
isolate_bacterial_complete	GCF_000020365.1	8	Bacteria	Desulfobacterota	Desulfobacteria	Desulfobacterales	Desulfobacteraceae	Desulfobacterium_B	Desulfobacterium_B autotrophicum
isolate_bacterial_complete	GCF_000020385.1	3	Bacteria	Desulfuromonadota	Desulfuromonadia	Geobacterales	Pelobacteraceae	Geobacter_C	Geobacter_C lovleyi
isolate_bacterial_complete	GCF_000020405.1	1	Bacteria	Proteobacteria	Gammaproteobacteria	Enterobacterales	Pasteurellaceae	Actinobacillus	Actinobacillus pleuropneumoniae
isolate_bacterial_complete	GCF_000020425.1	4	Bacteria	Actinobacteriota	Actinobacteria	Actinomycetales	Bifidobacteriaceae	Bifidobacterium	Bifidobacterium infantis
isolate_bacterial_complete	GCF_000020445.1	8	Bacteria	Proteobacteria	Alphaproteobacteria	Rhizobiales	Xanthobacteraceae	Rhodopseudomonas	Rhodopseudomonas palustris_F
isolate_bacterial_complete	GCF_000020465.1	3	Bacteria	Bacteroidota	Chlorobia	Chlorobiales	Chlorobiaceae	Chlorobium	Chlorobium limicola
isolate_bacterial_complete	GCF_000020485.1	2	Bacteria	Firmicutes_F	Halanaerobiia	Halanaerobiales	Halothermotrichaceae	Halothermothrix	Halothermothrix orenii
isolate_bacterial_complete	GCF_000020505.1	4	Bacteria	Bacteroidota	Chlorobia	Chlorobiales	Chlorobiaceae	Chlorobaculum	Chlorobaculum parvum
isolate_bacterial_complete	GCF_000020525.1	3	Bacteria	Bacteroidota	Chlorobia	Chlorobiales	Chloroherpetonaceae	Chloroherpeton	Chloroherpeton thalassium
isolate_bacterial_complete	GCF_000020545.1	7	Bacteria	Bacteroidota	Chlorobia	Chlorobiales	Chlorobiaceae	Chlorobium_A	Chlorobium_A phaeobacteroides
isolate_bacterial_complete	GCF_000020565.1	1	Bacteria	Bacteroidota	Bacteroidia	Cytophagales	Amoebophilaceae	Amoebophilus	Amoebophilus asiaticus
isolate_bacterial_complete	GCF_000020585.3	1	Bacteria	Proteobacteria	Gammaproteobacteria	Enterobacterales	Alteromonadaceae	Alteromonas	Alteromonas mediterranea
isolate_bacterial_complete	GCF_000020605.1	3	Bacteria	Firmicutes_A	Clostridia	Lachnospirales	Lachnospiraceae	Agathobacter	Agathobacter rectale
isolate_bacterial_complete	GCF_000020625.1	6	Bacteria	Bacteroidota	Chlorobia	Chlorobiales	Chlorobiaceae	Prosthecochloris	Prosthecochloris aestuarii
isolate_bacterial_complete	GCF_000020645.1	2	Bacteria	Bacteroidota	Chlorobia	Chlorobiales	Chlorobiaceae	Chlorobium	Chlorobium phaeoclathratiforme
isolate_bacterial_complete	GCF_000020665.1	5	Bacteria	Proteobacteria	Gammaproteobacteria	Xanthomonadales	Xanthomonadaceae	Stenotrophomonas	Stenotrophomonas maltophilia_L
isolate_bacterial_complete	GCF_000020685.1	3	Bacteria	Deinococcota	Deinococci	Deinococcales	Deinococcaceae	Deinococcus	Deinococcus deserti
isolate_bacterial_complete	GCF_000020705.1	2	Bacteria	Proteobacteria	Gammaproteobacteria	Enterobacterales	Enterobacteriaceae	Salmonella	Salmonella enterica
isolate_bacterial_complete	GCF_000020725.1	5	Bacteria	Desulfuromonadota	Desulfuromonadia	Geobacterales	Geobacteraceae	Geobacter_A	Geobacter_A bemidjiensis
isolate_bacterial_complete	GCF_000020745.1	2	Bacteria	Proteobacteria	Gammaproteobacteria	Enterobacterales	Enterobacteriaceae	Salmonella	Salmonella enterica
isolate_bacterial_complete	GCF_000020765.1	7	Bacteria	Firmicutes	Bacilli	Lactobacillales	Streptococcaceae	Streptococcus	Streptococcus equi
isolate_bacterial_complete	GCF_000020785.1	2	Bacteria	Aquificota	Aquificae	Aquificales	Hydrogenobaculaceae	Hydrogenobaculum	Hydrogenobaculum sp000020785
isolate_bacterial_complete	GCF_000020805.1	7	Bacteria	Myxococcota	Myxococcia	Myxococcales	Anaeromyxobacteraceae	Anaeromyxobacter	Anaeromyxobacter dehalogenans
isolate_bacterial_complete	GCF_000020825.1	6	Bacteria	Proteobacteria	Gammaproteobacteria	Acidithiobacillales	Acidithiobacillaceae	Acidithiobacillus	Acidithiobacillus ferrooxidans
isolate_bacterial_complete	GCF_000020845.1	4	Bacteria	Proteobacteria	Gammaproteobacteria	Enterobacterales	Vibrionaceae	Aliivibrio	Aliivibrio fischeri
isolate_bacterial_complete	GCF_000020865.1	6	Bacteria	Proteobacteria	Gammaproteobacteria	Enterobacterales	Enterobacteriaceae	Edwardsiella	Edwardsiella piscicida
isolate_bacterial_complete	GCF_000020885.1	2	Bacteria	Proteobacteria	Gammaproteobacteria	Enterobacterales	Enterobacteriaceae	Salmonella	Salmonella enterica
isolate_bacterial_complete	GCF_000020925.1	2	Bacteria	Proteobacteria	Gammaproteobacteria	Enterobacterales	Enterobacteriaceae	Salmonella	Salmonella enterica
isolate_bacterial_complete	GCF_000020945.1	0	Bacteria	Coprothermobacterota	Coprothermobacteria	Coprothermobacterales	Coprothermobacteraceae	Coprothermobacter	Coprothermobacter proteolyticus
isolate_bacterial_complete	GCF_000020965.1	1	Bacteria	Dictyoglomota	Dictyoglomia	Dictyoglomales	Dictyoglomaceae	Dictyoglomus	Dictyoglomus thermophilum
isolate_bacterial_complete	GCF_000020985.1	1	Bacteria	Nitrospirota	Thermodesulfovibrionia	Thermodesulfovibrionales	Thermodesulfovibrionaceae	Thermodesulfovibrio	Thermodesulfovibrio yellowstonii
isolate_bacterial_complete	GCF_000021005.1	5	Bacteria	Proteobacteria	Alphaproteobacteria	Rhodobacterales	Rhodobacteraceae	Rhodobacter_A	Rhodobacter_A sphaeroides
isolate_bacterial_complete	GCF_000021025.1	1	Bacteria	Proteobacteria	Gammaproteobacteria	Burkholderiales	Aquaspirillaceae	Laribacter	Laribacter hongkongensis
isolate_bacterial_complete	GCF_000021045.1	10	Bacteria	Proteobacteria	Gammaproteobacteria	Pseudomonadales	Pseudomonadaceae	Azotobacter	Azotobacter vinelandii
isolate_bacterial_complete	GCF_000021065.1	0	Bacteria	Proteobacteria	Gammaproteobacteria	Enterobacterales	Enterobacteriaceae	Buchnera	Buchnera aphidicola_I
isolate_bacterial_complete	GCF_000021085.1	0	Bacteria	Proteobacteria	Gammaproteobacteria	Enterobacterales	Enterobacteriaceae	Buchnera	Buchnera aphidicola_I
isolate_bacterial_complete	GCF_000021125.1	4	Bacteria	Proteobacteria	Gammaproteobacteria	Enterobacterales	Enterobacteriaceae	Escherichia	Escherichia dysenteriae
isolate_bacterial_complete	GCF_000021165.1	0	Bacteria	Campylobacterota	Campylobacteria	Campylobacterales	Helicobacteraceae	Helicobacter	Helicobacter pylori
isolate_bacterial_complete	GCF_000021185.1	1	Bacteria	Firmicutes	Bacilli	Lactobacillales	Listeriaceae	Listeria	Listeria monocytogenes_C
isolate_bacterial_complete	GCF_000021205.1	9	Bacteria	Firmicutes	Bacilli	Bacillales	Bacillaceae_G	Bacillus_A	Bacillus_A cereus
isolate_bacterial_complete	GCF_000021225.1	8	Bacteria	Firmicutes	Bacilli	Bacillales	Bacillaceae_G	Bacillus_A	Bacillus_A cereus_AD
isolate_bacterial_complete	GCF_000021245.2	6	Bacteria	Proteobacteria	Gammaproteobacteria	Pseudomonadales	Moraxellaceae	Acinetobacter	Acinetobacter baumannii
isolate_bacterial_complete	GCF_000021265.1	0	Bacteria	Firmicutes	Bacilli	Mycoplasmatales	Mycoplasmoidaceae	Ureaplasma	Ureaplasma urealyticum
isolate_bacterial_complete	GCF_000021285.1	0	Bacteria	Thermotogota	Thermotogae	Thermotogales	Fervidobacteriaceae	Thermosipho	Thermosipho africanus
isolate_bacterial_complete	GCF_000021305.1	12	Bacteria	Firmicutes	Bacilli	Bacillales	Bacillaceae_G	Bacillus_A	Bacillus_A thuringiensis_S
isolate_bacterial_complete	GCF_000021325.1	4	Bacteria	Proteobacteria	Alphaproteobacteria	Acetobacterales	Acetobacteraceae	Gluconacetobacter	Gluconacetobacter diazotrophicus
isolate_bacterial_complete	GCF_000021345.1	8	Bacteria	Proteobacteria	Alphaproteobacteria	Rhizobiales	Rhizobiaceae	Rhizobium	Rhizobium acidisoli
isolate_bacterial_complete	GCF_000021365.1	4	Bacteria	Proteobacteria	Alphaproteobacteria	Rhizobiales	Xanthobacteraceae	Afipia	Afipia carboxidovorans
isolate_bacterial_complete	GCF_000021385.1	2	Bacteria	Desulfobacterota_A	Desulfovibrionia	Desulfovibrionales	Desulfovibrionaceae	Desulfovibrio_A	Desulfovibrio_A vulgaris_A
isolate_bacterial_complete	GCF_000021405.1	0	Bacteria	Spirochaetota	Spirochaetia	Borreliales	Borreliaceae	Borreliella	Borreliella burgdorferi
isolate_bacterial_complete	GCF_000021425.1	0	Bacteria	Actinobacteriota	Actinobacteria	Actinomycetales	Bifidobacteriaceae	Bifidobacterium	Bifidobacterium animalis
isolate_bacterial_complete	GCF_000021445.1	7	Bacteria	Firmicutes	Bacilli	Bacillales	Bacillaceae_G	Bacillus_A	Bacillus_A anthracis
isolate_bacterial_complete	GCF_000021465.1	0	Bacteria	Campylobacterota	Campylobacteria	Campylobacterales	Helicobacteraceae	Helicobacter	Helicobacter pylori
isolate_bacterial_complete	GCF_000021485.1	4	Bacteria	Proteobacteria	Gammaproteobacteria	Acidithiobacillales	Acidithiobacillaceae	Acidithiobacillus	Acidithiobacillus ferrooxidans
isolate_bacterial_complete	GCF_000021525.1	0	Bacteria	Proteobacteria	Alphaproteobacteria	Rickettsiales	Rickettsiaceae	Rickettsia	Rickettsia conorii
isolate_bacterial_complete	GCF_000021545.1	2	Bacteria	Aquificota	Aquificae	Hydrogenothermales	Hydrogenothermaceae	Sulfurihydrogenibium	Sulfurihydrogenibium azorense
isolate_bacterial_complete	GCF_000021565.1	2	Bacteria	Aquificota	Aquificae	Hydrogenothermales	Hydrogenothermaceae	Persephonella	Persephonella marina
isolate_bacterial_complete	GCF_000021605.1	4	Bacteria	Proteobacteria	Gammaproteobacteria	Enterobacterales	Vibrionaceae	Vibrio	Vibrio cholerae
isolate_bacterial_complete	GCF_000021625.1	4	Bacteria	Proteobacteria	Gammaproteobacteria	Enterobacterales	Vibrionaceae	Vibrio	Vibrio cholerae
isolate_bacterial_complete	GCF_000021645.1	0	Bacteria	Dictyoglomota	Dictyoglomia	Dictyoglomales	Dictyoglomaceae	Dictyoglomus	Dictyoglomus turgidum
isolate_bacterial_complete	GCF_000021665.1	6	Bacteria	Proteobacteria	Gammaproteobacteria	Enterobacterales	Shewanellaceae	Shewanella	Shewanella baltica
isolate_bacterial_complete	GCF_000021685.1	2	Bacteria	Chloroflexota	Chloroflexia	Thermomicrobiales	Thermomicrobiaceae	Thermomicrobium	Thermomicrobium roseum
isolate_bacterial_complete	GCF_000021705.1	3	Bacteria	Proteobacteria	Gammaproteobacteria	Enterobacterales	Enterobacteriaceae	Hamiltonella	Hamiltonella defensa
isolate_bacterial_complete	GCF_000021725.1	2	Bacteria	Campylobacterota	Campylobacteria	Nautiliales	Nautiliaceae	Nautilia	Nautilia profundicola
isolate_bacterial_complete	GCF_000021745.1	12	Bacteria	Proteobacteria	Alphaproteobacteria	Rhizobiales	Beijerinckiaceae	Methylocella	Methylocella silvestris
isolate_bacterial_complete	GCF_000021765.1	4	Bacteria	Proteobacteria	Gammaproteobacteria	Burkholderiales	Rhodocyclaceae	Thauera	Thauera aminoaromatica
isolate_bacterial_complete	GCF_000021785.1	8	Bacteria	Firmicutes	Bacilli	Bacillales	Bacillaceae_G	Bacillus_A	Bacillus_A anthracis
isolate_bacterial_complete	GCF_000021805.1	8	Bacteria	Cyanobacteria	Cyanobacteriia	Cyanobacteriales	Microcystaceae	Cyanothece_A	Cyanothece_A sp000021805
isolate_bacterial_complete	GCF_000021825.1	11	Bacteria	Cyanobacteria	Cyanobacteriia	Cyanobacteriales	Microcystaceae	Cyanothece_B	Cyanothece_B sp000021825
isolate_bacterial_complete	GCF_000021845.1	8	Bacteria	Proteobacteria	Alphaproteobacteria	Rhizobiales	Beijerinckiaceae	Methylobacterium	Methylobacterium extorquens
isolate_bacterial_complete	GCF_000021865.1	3	Bacteria	Proteobacteria	Alphaproteobacteria	Rhodobacterales	Rhodobacteraceae	Rhodobacter	Rhodobacter capsulatus_B
isolate_bacterial_complete	GCF_000021885.1	0	Bacteria	Proteobacteria	Gammaproteobacteria	Enterobacterales	Pasteurellaceae	Glaesserella	Glaesserella parasuis
isolate_bacterial_complete	GCF_000021905.1	3	Bacteria	Desulfobacterota	Desulfobacteria	Desulfobacterales	Desulfatibacillaceae	Desulfatibacillum	Desulfatibacillum aliphaticivorans
isolate_bacterial_complete	GCF_000021925.1	3	Bacteria	Firmicutes_B	Desulfitobacteriia	Desulfitobacteriales	Desulfitobacteriaceae	Desulfitobacterium	Desulfitobacterium hafniense
isolate_bacterial_complete	GCF_000021945.1	2	Bacteria	Chloroflexota	Chloroflexia	Chloroflexales	Chloroflexaceae	Chloroflexus	Chloroflexus aggregans
isolate_bacterial_complete	GCF_000021985.1	2	Bacteria	Proteobacteria	Gammaproteobacteria	Ectothiorhodospirales	Ectothiorhodospiraceae	Thioalkalivibrio_A	Thioalkalivibrio_A sulfidiphilus
isolate_bacterial_complete	GCF_000022005.1	4	Bacteria	Proteobacteria	Alphaproteobacteria	Caulobacterales	Caulobacteraceae	Caulobacter	Caulobacter vibrioides
isolate_bacterial_complete	GCF_000022025.1	5	Bacteria	Actinobacteriota	Actinobacteria	Actinomycetales	Micrococcaceae	Pseudarthrobacter	Pseudarthrobacter chlorophenolicus
isolate_bacterial_complete	GCF_000022045.1	14	Bacteria	Cyanobacteria	Cyanobacteriia	Thermosynechococcales	Thermosynechococcaceae	Cyanothece	Cyanothece sp000022045
isolate_bacterial_complete	GCF_000022065.1	9	Bacteria	Firmicutes_A	Clostridia	Acetivibrionales	Acetivibrionaceae	Ruminiclostridium_A	Ruminiclostridium_A cellulolyticum
isolate_bacterial_complete	GCF_000022085.1	14	Bacteria	Proteobacteria	Alphaproteobacteria	Rhizobiales	Beijerinckiaceae	Methylobacterium	Methylobacterium nodulans
isolate_bacterial_complete	GCF_000022105.1	4	Bacteria	Spirochaetota	Brachyspirae	Brachyspirales	Brachyspiraceae	Brachyspira	Brachyspira hyodysenteriae
isolate_bacterial_complete	GCF_000022125.1	1	Bacteria	Desulfobacterota_A	Desulfovibrionia	Desulfovibrionales	Desulfovibrionaceae	Desulfovibrio	Desulfovibrio desulfuricans_A
isolate_bacterial_complete	GCF_000022145.1	7	Bacteria	Myxococcota	Myxococcia	Myxococcales	Anaeromyxobacteraceae	Anaeromyxobacter	Anaeromyxobacter dehalogenans
isolate_bacterial_complete	GCF_000022165.1	2	Bacteria	Proteobacteria	Gammaproteobacteria	Enterobacterales	Enterobacteriaceae	Salmonella	Salmonella enterica
isolate_bacterial_complete	GCF_000022185.1	2	Bacteria	Chloroflexota	Chloroflexia	Chloroflexales	Chloroflexaceae	Chloroflexus	Chloroflexus aurantiacus
isolate_bacterial_complete	GCF_000022225.1	4	Bacteria	Proteobacteria	Gammaproteobacteria	Enterobacterales	Enterobacteriaceae	Escherichia	Escherichia dysenteriae
isolate_bacterial_complete	GCF_000022245.1	3	Bacteria	Proteobacteria	Gammaproteobacteria	Enterobacterales	Enterobacteriaceae	Escherichia	Escherichia flexneri
isolate_bacterial_complete	GCF_000022265.1	5	Bacteria	Desulfuromonadota	Desulfuromonadia	Geobacterales	Geobacteraceae	Geobacter_B	Geobacter_B daltonii
isolate_bacterial_complete	GCF_000022285.1	0	Bacteria	Proteobacteria	Alphaproteobacteria	Rickettsiales	Anaplasmataceae	Wolbachia	Wolbachia sp000008025
isolate_bacterial_complete	GCF_000022305.1	3	Bacteria	Proteobacteria	Gammaproteobacteria	Burkholderiales	Burkholderiaceae	Diaphorobacter	Diaphorobacter sp003248855
isolate_bacterial_complete	GCF_000022325.1	7	Bacteria	Firmicutes_A	Thermoanaerobacteria	Caldicellulosiruptorales	Caldicellulosiruptoraceae	Caldicellulosiruptor	Caldicellulosiruptor bescii
isolate_bacterial_complete	GCF_000022345.1	2	Bacteria	Proteobacteria	Gammaproteobacteria	Enterobacterales	Enterobacteriaceae	Escherichia	Escherichia flexneri
isolate_bacterial_complete	GCF_000022505.1	6	Bacteria	Firmicutes	Bacilli	Bacillales	Bacillaceae_G	Bacillus_A	Bacillus_A anthracis
isolate_bacterial_complete	GCF_000022525.1	0	Bacteria	Proteobacteria	Alphaproteobacteria	Rickettsiales	Anaplasmataceae	Neorickettsia	Neorickettsia risticii
isolate_bacterial_complete	GCF_000022565.1	6	Bacteria	Acidobacteriota	Acidobacteriae	Acidobacteriales	Acidobacteriaceae	Acidobacterium	Acidobacterium capsulatum
isolate_bacterial_complete	GCF_000022585.1	4	Bacteria	Proteobacteria	Gammaproteobacteria	Enterobacterales	Vibrionaceae	Vibrio	Vibrio cholerae
isolate_bacterial_complete	GCF_000022605.2	0	Bacteria	Bacteroidota	Bacteroidia	Flavobacteriales	Blattabacteriaceae	Blattabacterium	Blattabacterium sp000022605
isolate_bacterial_complete	GCF_000022625.1	4	Bacteria	Proteobacteria	Alphaproteobacteria	Rhizobiales	Rhizobiaceae	Brucella	Brucella melitensis
isolate_bacterial_complete	GCF_000022645.2	15	Bacteria	Proteobacteria	Gammaproteobacteria	Burkholderiales	Burkholderiaceae	Burkholderia	Burkholderia glumae
isolate_bacterial_complete	GCF_000022665.1	2	Bacteria	Proteobacteria	Gammaproteobacteria	Enterobacterales	Enterobacteriaceae	Escherichia	Escherichia flexneri
isolate_bacterial_complete	GCF_000022685.1	10	Bacteria	Proteobacteria	Alphaproteobacteria	Rhizobiales	Beijerinckiaceae	Methylobacterium	Methylobacterium extorquens
isolate_bacterial_complete	GCF_000022705.1	0	Bacteria	Actinobacteriota	Actinobacteria	Actinomycetales	Bifidobacteriaceae	Bifidobacterium	Bifidobacterium animalis
isolate_bacterial_complete	GCF_000022725.1	2	Bacteria	Proteobacteria	Alphaproteobacteria	Rhizobiales	Rhizobiaceae	Bartonella	Bartonella grahamii
isolate_bacterial_complete	GCF_000022745.1	5	Bacteria	Proteobacteria	Alphaproteobacteria	Rhizobiales	Rhizobiaceae	Brucella	Brucella melitensis
isolate_bacterial_complete	GCF_000022765.1	4	Bacteria	Firmicutes_A	Clostridia	Clostridiales	Clostridiaceae	Clostridium_F	Clostridium_F botulinum
isolate_bacterial_complete	GCF_000022785.1	0	Bacteria	Proteobacteria	Alphaproteobacteria	Rickettsiales	Rickettsiaceae	Rickettsia	Rickettsia prowazekii
isolate_bacterial_complete	GCF_000022805.1	8	Bacteria	Proteobacteria	Gammaproteobacteria	Enterobacterales	Enterobacteriaceae	Yersinia	Yersinia pestis
isolate_bacterial_complete	GCF_000022825.1	8	Bacteria	Proteobacteria	Gammaproteobacteria	Enterobacterales	Enterobacteriaceae	Yersinia	Yersinia pestis
isolate_bacterial_complete	GCF_000022845.1	7	Bacteria	Proteobacteria	Gammaproteobacteria	Enterobacterales	Enterobacteriaceae	Yersinia	Yersinia pestis
isolate_bacterial_complete	GCF_000022865.1	7	Bacteria	Firmicutes	Bacilli	Bacillales	Bacillaceae_G	Bacillus_A	Bacillus_A anthracis
isolate_bacterial_complete	GCF_000022885.2	4	Bacteria	Proteobacteria	Gammaproteobacteria	Enterobacterales	Enterobacteriaceae	Edwardsiella	Edwardsiella ictaluri
isolate_bacterial_complete	GCF_000022905.1	5	Bacteria	Actinobacteriota	Actinobacteria	Mycobacteriales	Mycobacteriaceae	Corynebacterium	Corynebacterium aurimucosum
isolate_bacterial_complete	GCF_000022925.1	1	Bacteria	Firmicutes	Bacilli	Lactobacillales	Listeriaceae	Listeria	Listeria monocytogenes
isolate_bacterial_complete	GCF_000022985.1	3	Bacteria	Proteobacteria	Gammaproteobacteria	Enterobacterales	Pasteurellaceae	Aggregatibacter	Aggregatibacter aphrophilus
isolate_bacterial_complete	GCF_000023005.1	0	Bacteria	Proteobacteria	Alphaproteobacteria	Rickettsiales	Rickettsiaceae	Rickettsia	Rickettsia conorii
isolate_bacterial_complete	GCF_000023025.1	14	Bacteria	Proteobacteria	Gammaproteobacteria	Pseudomonadales	Cellvibrionaceae	Teredinibacter	Teredinibacter turnerae_B
isolate_bacterial_complete	GCF_000023045.1	1	Bacteria	Firmicutes	Bacilli	Exiguobacterales	Exiguobacteraceae	Exiguobacterium	Exiguobacterium profundum
isolate_bacterial_complete	GCF_000023065.1	2	Bacteria	Proteobacteria	Gammaproteobacteria	Enterobacterales	Aeromonadaceae	Tolumonas	Tolumonas auensis
isolate_bacterial_complete	GCF_000023085.1	3	Bacteria	Firmicutes	Bacilli	Lactobacillales	Lactobacillaceae	Lactobacillus_F	Lactobacillus_F plantarum
isolate_bacterial_complete	GCF_000023105.1	1	Bacteria	Actinobacteriota	Actinobacteria	Actinomycetales	Beutenbergiaceae	Beutenbergia	Beutenbergia cavernae
isolate_bacterial_complete	GCF_000023125.1	4	Bacteria	Bacteroidota	Bacteroidia	Cytophagales	Spirosomaceae	Dyadobacter	Dyadobacter fermentans
isolate_bacterial_complete	GCF_000023145.1	3	Bacteria	Actinobacteriota	Actinobacteria	Mycobacteriales	Mycobacteriaceae	Corynebacterium	Corynebacterium kroppenstedtii
isolate_bacterial_complete	GCF_000023165.1	0	Bacteria	Firmicutes	Bacilli	Mycoplasmatales	Mycoplasmataceae	Mycoplasma	Mycoplasma mycoides_A
isolate_bacterial_complete	GCF_000023185.1	9	Bacteria	Proteobacteria	Alphaproteobacteria	Rhizobiales	Rhizobiaceae	Rhizobium	Rhizobium leguminosarum_J
isolate_bacterial_complete	GCF_000023205.1	4	Bacteria	Actinobacteriota	Actinobacteria	Actinomycetales	Micrococcaceae	Micrococcus	Micrococcus luteus
isolate_bacterial_complete	GCF_000023225.1	2	Bacteria	Desulfobacterota_A	Desulfovibrionia	Desulfovibrionales	Desulfomicrobiaceae	Desulfomicrobium	Desulfomicrobium baculatum
isolate_bacterial_complete	GCF_000023245.1	26	Bacteria	Actinobacteriota	Actinobacteria	Mycobacteriales	Pseudonocardiaceae	Actinosynnema	Actinosynnema mirum
isolate_bacterial_complete	GCF_000023265.1	2	Bacteria	Actinobacteriota	Acidimicrobiia	Acidimicrobiales	Acidimicrobiaceae	Acidimicrobium	Acidimicrobium ferrooxidans
isolate_bacterial_complete	GCF_000023285.1	4	Bacteria	Bacteroidota	Bacteroidia	Flavobacteriales	Flavobacteriaceae	Capnocytophaga	Capnocytophaga ochracea
isolate_bacterial_complete	GCF_000023305.1	2	Bacteria	Proteobacteria	Gammaproteobacteria	Francisellales	Francisellaceae	Francisella	Francisella tularensis
isolate_bacterial_complete	GCF_000023325.1	0	Bacteria	Thermotogota	Thermotogae	Petrotogales	Kosmotogaceae	Kosmotoga	Kosmotoga olearia
isolate_bacterial_complete	GCF_000023345.1	8	Bacteria	Proteobacteria	Gammaproteobacteria	Burkholderiales	Burkholderiaceae	Variovorax	Variovorax paradoxus
isolate_bacterial_complete	GCF_000023365.1	2	Bacteria	Proteobacteria	Gammaproteobacteria	Enterobacterales	Enterobacteriaceae	Escherichia	Escherichia flexneri
isolate_bacterial_complete	GCF_000023385.1	4	Bacteria	Firmicutes	Bacilli	Bacillales	Anoxybacillaceae	Parageobacillus	Parageobacillus galactosidasius
isolate_bacterial_complete	GCF_000023405.1	2	Bacteria	Actinobacteriota	Actinobacteria	Actinomycetales	Dermabacteraceae	Brachybacterium	Brachybacterium faecium
isolate_bacterial_complete	GCF_000023425.1	6	Bacteria	Proteobacteria	Gammaproteobacteria	Burkholderiales	Burkholderiaceae	Ralstonia	Ralstonia pickettii_B
isolate_bacterial_complete	GCF_000023445.1	3	Bacteria	Desulfobacterota_A	Desulfovibrionia	Desulfovibrionales	Desulfovibrionaceae	Desulfovibrio_H	Desulfovibrio_H salexigens
isolate_bacterial_complete	GCF_000023465.1	3	Bacteria	Bacteroidota	Bacteroidia	Flavobacteriales	Flavobacteriaceae	Zunongwangia	Zunongwangia profunda
isolate_bacterial_complete	GCF_000023545.1	7	Bacteria	Proteobacteria	Gammaproteobacteria	Enterobacterales	Enterobacteriaceae	Dickeya	Dickeya paradisiaca
isolate_bacterial_complete	GCF_000023565.1	7	Bacteria	Proteobacteria	Gammaproteobacteria	Enterobacterales	Enterobacteriaceae	Dickeya	Dickeya chrysanthemi
isolate_bacterial_complete	GCF_000023585.1	4	Bacteria	Firmicutes_I	Bacilli_A	Paenibacillales	Paenibacillaceae	Paenibacillus_C	Paenibacillus_C sp000023585
isolate_bacterial_complete	GCF_000023605.1	6	Bacteria	Proteobacteria	Gammaproteobacteria	Enterobacterales	Enterobacteriaceae	Pectobacterium	Pectobacterium carotovorum_B
isolate_bacterial_complete	GCF_000023625.1	15	Bacteria	Actinobacteriota	Actinobacteria	Mycobacteriales	Mycobacteriaceae	Mycobacterium	Mycobacterium tuberculosis
isolate_bacterial_complete	GCF_000023645.1	4	Bacteria	Desulfuromonadota	Desulfuromonadia	Geobacterales	Geobacteraceae	Geobacter_A	Geobacter_A sp000023645
isolate_bacterial_complete	GCF_000023665.1	2	Bacteria	Proteobacteria	Gammaproteobacteria	Enterobacterales	Enterobacteriaceae	Escherichia	Escherichia flexneri
isolate_bacterial_complete	GCF_000023685.1	0	Bacteria	Firmicutes	Bacilli	Mycoplasmatales	Mycoplasmataceae	Mycoplasma	Mycoplasma mycoides_A
isolate_bacterial_complete	GCF_000023705.1	2	Bacteria	Proteobacteria	Gammaproteobacteria	Burkholderiales	Methylophilaceae	Methylotenera	Methylotenera mobilis
isolate_bacterial_complete	GCF_000023725.1	1	Bacteria	Bacteroidota	Bacteroidia	Flavobacteriales	Weeksellaceae	Chryseobacterium_A	Chryseobacterium_A sp000023725
isolate_bacterial_complete	GCF_000023745.1	2	Bacteria	Proteobacteria	Gammaproteobacteria	Burkholderiales	Methylophilaceae	Methylovorus	Methylovorus glucosotrophus
isolate_bacterial_complete	GCF_000023765.2	2	Bacteria	Proteobacteria	Alphaproteobacteria	Rhizobiales	Rhizobiaceae_A	Liberibacter	Liberibacter asiaticus
isolate_bacterial_complete	GCF_000023785.1	3	Bacteria	Proteobacteria	Alphaproteobacteria	Caulobacterales	Hyphomonadaceae	Hirschia	Hirschia baltica
isolate_bacterial_complete	GCF_000023805.1	0	Bacteria	Campylobacterota	Campylobacteria	Campylobacterales	Helicobacteraceae	Helicobacter	Helicobacter pylori_C
isolate_bacterial_complete	GCF_000023825.1	5	Bacteria	Bacteroidota	Bacteroidia	Sphingobacteriales	Sphingobacteriaceae	Pedobacter	Pedobacter heparinus
isolate_bacterial_complete	GCF_000023845.1	0	Bacteria	Actinobacteriota	Coriobacteriia	Coriobacteriales	Eggerthellaceae	Cryptobacterium	Cryptobacterium curtum
isolate_bacterial_complete	GCF_000023865.1	9	Bacteria	Actinobacteriota	Actinobacteria	Mycobacteriales	Pseudonocardiaceae	Saccharomonospora	Saccharomonospora viridis
isolate_bacterial_complete	GCF_000023885.1	3	Bacteria	Actinobacteriota	Coriobacteriia	Coriobacteriales	Eggerthellaceae	Slackia	Slackia heliotrinireducens
isolate_bacterial_complete	GCF_000023905.1	2	Bacteria	Fusobacteriota	Fusobacteriia	Fusobacteriales	Leptotrichiaceae	Leptotrichia	Leptotrichia buccalis
isolate_bacterial_complete	GCF_000023925.1	5	Bacteria	Actinobacteriota	Actinobacteria	Actinomycetales	Dermatophilaceae	Kytococcus	Kytococcus sedentarius
isolate_bacterial_complete	GCF_000024005.1	19	Bacteria	Bacteroidota	Bacteroidia	Chitinophagales	Chitinophagaceae	Chitinophaga	Chitinophaga pinensis
isolate_bacterial_complete	GCF_000024025.1	25	Bacteria	Actinobacteriota	Actinobacteria	Streptomycetales	Catenulisporaceae	Catenulispora	Catenulispora acidiphila
isolate_bacterial_complete	GCF_000024045.1	8	Bacteria	Cyanobacteria	Cyanobacteriia	Cyanobacteriales	Microcystaceae	Cyanothece_A	Cyanothece_A sp000021805
isolate_bacterial_complete	GCF_000024065.1	1	Bacteria	Actinobacteriota	Actinobacteria	Actinomycetales	Cellulomonadaceae	Jonesia	Jonesia denitrificans
isolate_bacterial_complete	GCF_000024085.1	3	Bacteria	Proteobacteria	Gammaproteobacteria	Enterobacterales	Kangiellaceae	Kangiella	Kangiella koreensis
isolate_bacterial_complete	GCF_000024105.1	2	Bacteria	Firmicutes_A	Clostridia	Tissierellales	Helcococcaceae	Anaerococcus	Anaerococcus prevotii
isolate_bacterial_complete	GCF_000024125.1	3	Bacteria	Bacteroidota	Bacteroidia	Flavobacteriales	Flavobacteriaceae	Robiginitalea	Robiginitalea biformata
isolate_bacterial_complete	GCF_000024145.1	0	Bacteria	Verrucomicrobiota_A	Chlamydiia	Chlamydiales	Chlamydiaceae	Chlamydophila	Chlamydophila pneumoniae
isolate_bacterial_complete	GCF_000024165.1	8	Bacteria	Proteobacteria	Gammaproteobacteria	Burkholderiales	Rhodocyclaceae	Accumulibacter	Accumulibacter phosphatis_C
isolate_bacterial_complete	GCF_000024205.1	6	Bacteria	Firmicutes_B	Desulfotomaculia	Desulfotomaculales	Desulfotomaculaceae_B	Desulfotomaculum_F	Desulfotomaculum_F acetoxidans
isolate_bacterial_complete	GCF_000024225.1	0	Bacteria	Actinobacteriota	Coriobacteriia	Coriobacteriales	Atopobiaceae	Lancefieldella	Lancefieldella parvula
isolate_bacterial_complete	GCF_000024245.1	2	Bacteria	Proteobacteria	Alphaproteobacteria	Sphingomonadales	Sphingomonadaceae	Zymomonas	Zymomonas mobilis
isolate_bacterial_complete	GCF_000024265.1	3	Bacteria	Actinobacteriota	Coriobacteriia	Coriobacteriales	Eggerthellaceae	Eggerthella	Eggerthella lenta
isolate_bacterial_complete	GCF_000024285.1	2	Bacteria	Firmicutes_K	Alicyclobacillia	Alicyclobacillales	Alicyclobacillaceae	Alicyclobacillus	Alicyclobacillus acidocaldarius
isolate_bacterial_complete	GCF_000024325.1	1	Bacteria	Desulfobacterota_A	Desulfovibrionia	Desulfovibrionales	Desulfohalobiaceae	Desulfohalobium	Desulfohalobium retbaense
isolate_bacterial_complete	GCF_000024345.1	12	Bacteria	Actinobacteriota	Actinobacteria	Propionibacteriales	Kribbellaceae	Kribbella	Kribbella flavida
isolate_bacterial_complete	GCF_000024365.1	6	Bacteria	Actinobacteriota	Actinobacteria	Mycobacteriales	Nakamurellaceae	Nakamurella	Nakamurella multipartita
isolate_bacterial_complete	GCF_000024385.1	12	Bacteria	Actinobacteriota	Actinobacteria	Streptosporangiales	Streptosporangiaceae	Thermomonospora	Thermomonospora curvata
isolate_bacterial_complete	GCF_000024405.1	1	Bacteria	Fusobacteriota	Fusobacteriia	Fusobacteriales	Leptotrichiaceae	Sebaldella	Sebaldella termitidis
isolate_bacterial_complete	GCF_000024425.1	2	Bacteria	Deinococcota	Deinococci	Deinococcales	Thermaceae	Meiothermus	Meiothermus ruber
isolate_bacterial_complete	GCF_000024445.1	0	Bacteria	Actinobacteriota	Actinobacteria	Actinomycetales	Bifidobacteriaceae	Bifidobacterium	Bifidobacterium dentium
isolate_bacterial_complete	GCF_000024465.1	2	Bacteria	Proteobacteria	Alphaproteobacteria	Puniceispirillales	Puniceispirillaceae	Puniceispirillum	Puniceispirillum marinum
isolate_bacterial_complete	GCF_000024485.1	0	Bacteria	Spirochaetota	Spirochaetia	Treponematales	Treponemataceae	Treponema	Treponema pallidum
isolate_bacterial_complete	GCF_000024505.1	0	Bacteria	Proteobacteria	Alphaproteobacteria	Rickettsiales	Anaplasmataceae	Anaplasma	Anaplasma centrale
isolate_bacterial_complete	GCF_000024545.1	16	Bacteria	Actinobacteriota	Actinobacteria	Mycobacteriales	Micromonosporaceae	Stackebrandtia	Stackebrandtia nassauensis
isolate_bacterial_complete	GCF_000024565.1	2	Bacteria	Fusobacteriota	Fusobacteriia	Fusobacteriales	Leptotrichiaceae	Streptobacillus	Streptobacillus moniliformis
isolate_bacterial_complete	GCF_000024585.1	5	Bacteria	Firmicutes	Bacilli	Staphylococcales	Staphylococcaceae	Staphylococcus	Staphylococcus aureus
isolate_bacterial_complete	GCF_000024605.1	1	Bacteria	Firmicutes_B	Desulfotomaculia	Ammonifexales	Ammonificaceae	Ammonifex	Ammonifex degensii
isolate_bacterial_complete	GCF_000024645.1	6	Bacteria	Proteobacteria	Gammaproteobacteria	Enterobacterales	Enterobacteriaceae	Pectobacterium	Pectobacterium parmentieri
isolate_bacterial_complete	GCF_000024665.1	3	Bacteria	Fibrobacterota	Fibrobacteria	Fibrobacterales	Fibrobacteraceae	Fibrobacter	Fibrobacter succinogenes
isolate_bacterial_complete	GCF_000024685.1	6	Bacteria	Firmicutes_I	Bacilli_A	Paenibacillales	Paenibacillaceae	Paenibacillus	Paenibacillus lautus
isolate_bacterial_complete	GCF_000024705.1	5	Bacteria	Firmicutes	Bacilli	Bacillales	Anoxybacillaceae	Geobacillus	Geobacillus thermoleovorans
isolate_bacterial_complete	GCF_000024725.1	7	Bacteria	Proteobacteria	Gammaproteobacteria	Nitrosococcales	Nitrosococcaceae	Nitrosococcus	Nitrosococcus halophilus
isolate_bacterial_complete	GCF_000024765.1	8	Bacteria	Proteobacteria	Gammaproteobacteria	Halothiobacillales	Halothiobacillaceae	Halothiobacillus	Halothiobacillus neapolitanus
isolate_bacterial_complete	GCF_000024785.1	9	Bacteria	Actinobacteriota	Actinobacteria	Mycobacteriales	Mycobacteriaceae	Gordonia	Gordonia bronchialis
isolate_bacterial_complete	GCF_000024805.1	24	Bacteria	Myxococcota	Polyangia	Haliangiales	Haliangiaceae	Haliangium	Haliangium ochraceum
isolate_bacterial_complete	GCF_000024825.1	5	Bacteria	Proteobacteria	Gammaproteobacteria	Enterobacterales	Vibrionaceae	Vibrio	Vibrio diabolicus
isolate_bacterial_complete	GCF_000024845.1	2	Bacteria	Bacteroidota	Rhodothermia	Rhodothermales	Rhodothermaceae	Rhodothermus	Rhodothermus marinus
isolate_bacterial_complete	GCF_000024865.1	25	Bacteria	Actinobacteriota	Actinobacteria	Streptosporangiales	Streptosporangiaceae	Streptosporangium	Streptosporangium roseum
isolate_bacterial_complete	GCF_000024885.1	1	Bacteria	Campylobacterota	Campylobacteria	Campylobacterales	Sulfurospirillaceae	Sulfurospirillum	Sulfurospirillum deleyianum
isolate_bacterial_complete	GCF_000024905.1	1	Bacteria	Synergistota	Synergistia	Synergistales	Synergistaceae	Thermanaerovibrio	Thermanaerovibrio acidaminovorans
isolate_bacterial_complete	GCF_000024925.1	4	Bacteria	Actinobacteriota	Actinobacteria	Actinomycetales	Cellulomonadaceae	Sanguibacter	Sanguibacter keddieii
isolate_bacterial_complete	GCF_000024945.1	1	Bacteria	Firmicutes_C	Negativicutes	Veillonellales	Veillonellaceae	Veillonella	Veillonella parvula
isolate_bacterial_complete	GCF_000024965.1	3	Bacteria	Actinobacteriota	Actinobacteria	Actinomycetales	Cellulomonadaceae	Xylanimonas	Xylanimonas cellulosilytica
isolate_bacterial_complete	GCF_000024985.1	3	Bacteria	Chloroflexota	Chloroflexia	Thermomicrobiales	Thermomicrobiaceae	Sphaerobacter	Sphaerobacter thermophilus
isolate_bacterial_complete	GCF_000025005.1	3	Bacteria	Chloroflexota	Chloroflexia	Thermobaculales	Thermobaculaceae	Thermobaculum	Thermobaculum terrenum
isolate_bacterial_complete	GCF_000025025.1	0	Bacteria	Chloroflexota	Dehalococcoidia	Dehalococcoidales	Dehalococcoidaceae	Dehalococcoides	Dehalococcoides mccartyi_A
isolate_bacterial_complete	GCF_000025045.1	7	Bacteria	Firmicutes	Bacilli	Lactobacillales	Streptococcaceae	Lactococcus	Lactococcus lactis
isolate_bacterial_complete	GCF_000025065.1	10	Bacteria	Proteobacteria	Gammaproteobacteria	Enterobacterales	Enterobacteriaceae	Dickeya	Dickeya zeae
isolate_bacterial_complete	GCF_000025085.1	5	Bacteria	Firmicutes	Bacilli	Staphylococcales	Staphylococcaceae	Staphylococcus	Staphylococcus lugdunensis
isolate_bacterial_complete	GCF_000025105.1	1	Bacteria	Thermotogota	Thermotogae	Thermotogales	Thermotogaceae	Thermotoga	Thermotoga petrophila
isolate_bacterial_complete	GCF_000025125.1	3	Bacteria	Cyanobacteria	Cyanobacteriia	Cyanobacteriales	Microcystaceae	Atelocyanobacterium	Atelocyanobacterium thalassa_B
isolate_bacterial_complete	GCF_000025145.1	5	Bacteria	Firmicutes	Bacilli	Staphylococcales	Staphylococcaceae	Staphylococcus	Staphylococcus aureus
isolate_bacterial_complete	GCF_000025165.1	4	Bacteria	Proteobacteria	Gammaproteobacteria	Enterobacterales	Enterobacteriaceae	Escherichia	Escherichia dysenteriae
isolate_bacterial_complete	GCF_000025185.1	5	Bacteria	Planctomycetota	Planctomycetes	Pirellulales	Pirellulaceae	Pirellula	Pirellula staleyi
isolate_bacterial_complete	GCF_000025205.1	0	Bacteria	Actinobacteriota	Actinobacteria	Actinomycetales	Bifidobacteriaceae	Bifidobacterium	Bifidobacterium vaginale_G
isolate_bacterial_complete	GCF_000025225.2	2	Bacteria	Firmicutes_A	Clostridia	Saccharofermentanales	Mageeibacillaceae	Mageeibacillus	Mageeibacillus indolicus
isolate_bacterial_complete	GCF_000025245.1	0	Bacteria	Actinobacteriota	Actinobacteria	Actinomycetales	Bifidobacteriaceae	Bifidobacterium	Bifidobacterium animalis
isolate_bacterial_complete	GCF_000025265.1	5	Bacteria	Actinobacteriota	Thermoleophilia	Solirubrobacterales	Solirubrobacteraceae	Conexibacter	Conexibacter woesei
isolate_bacterial_complete	GCF_000025305.1	1	Bacteria	Firmicutes_C	Negativicutes	Acidaminococcales	Acidaminococcaceae	Acidaminococcus	Acidaminococcus fermentans
isolate_bacterial_complete	GCF_000025345.1	6	Bacteria	Actinobacteriota	Actinobacteria	Mycobacteriales	Geodermatophilaceae	Geodermatophilus	Geodermatophilus obscurus
isolate_bacterial_complete	GCF_000025365.1	0	Bacteria	Firmicutes	Bacilli	Mycoplasmatales	Mycoplasmoidaceae	Mycoplasmoides	Mycoplasmoides gallisepticum
isolate_bacterial_complete	GCF_000025385.1	0	Bacteria	Firmicutes	Bacilli	Mycoplasmatales	Mycoplasmoidaceae	Mycoplasmoides	Mycoplasmoides gallisepticum
isolate_bacterial_complete	GCF_000025405.2	7	Bacteria	Proteobacteria	Gammaproteobacteria	Enterobacterales	Enterobacteriaceae	Pantoea	Pantoea ananatis
isolate_bacterial_complete	GCF_000025425.1	1	Bacteria	Campylobacterota	Campylobacteria	Campylobacterales	Campylobacteraceae	Campylobacter_D	Campylobacter_D jejuni
[truncated: 63,536 more rows]
