# Supplementary material for: BiG-FAM: the biosynthetic gene cluster families database
Source: Nucleic Acids Res. 2020 Oct 3;49(D1):D490–7. doi: 10.1093/nar/gkaa812 (PMC7778980; doi:10.1093/nar/gkaa812)
Supplement: gkaa812_Supplemental_Files [file gkaa812_supplemental_files.zip › supplementary_table_2.xlsx]

## Sheet: Sheet1
bigfam_bgc_id	wgs_accession	record_accession	start	end
1921	GCA_003264935.1	QLOE01000003.1	58270	87647
1994	GCA_000730285.1	CP007174.1	2310643	2332646
2284	GCA_003111625.1	MZGS01000020.1	118202	140063
2285	GCA_003111625.1	MZGS01000024.1	85504	133322
2377	GCA_900248165.1	LT981265.1	1365363	1387427
2650	GCA_000011005.1	AP011532.1	209272	255030
2651	GCA_000011005.1	AP011532.1	527038	548897
2717	GCA_003268005.1	CP014213.1	1819747	1870007
2718	GCA_003268005.1	CP014213.1	530292	584941
2719	GCA_003268005.1	CP014213.1	2687885	2737500
2792	GCA_000234805.1	CP003098.1	1622870	1633920
2797	GCA_000303155.1	CP002408.1	167975	204146
2921	GCA_000016385.1	CP000660.1	347984	368293
2922	GCA_000016385.1	CP000660.1	182526	193648
2925	GCA_000258425.1	CP003423.1	1093837	1104920
2958	GCA_000018465.1	CP000866.1	1226746	1237133
2959	GCA_000018465.1	CP000866.1	119567	169349
3033	GCA_002116695.1	CP020477.1	743728	754781
3034	GCA_002116695.1	CP020477.1	1225133	1245982
3042	GCA_000299365.1	CP003842.1	1000090	1010492
3125	GCA_003111605.1	MZGU01000003.1	142362	164231
3748	GCA_000019805.1	CP001014.1	1652458	1663535
3836	GCA_000328525.1	CP003050.1	1235945	1253386
3837	GCA_000328525.1	CP003050.1	3069862	3093174
3838	GCA_000328525.1	CP003050.1	1280439	1301492
4022	GCF_900167475.1	NZ_LT796768.1	1325545	1383485
4023	GCF_900167475.1	NZ_LT796768.1	1550572	1571475
4024	GCF_900167475.1	NZ_LT796768.1	626050	670050
4025	GCF_900167475.1	NZ_LT796768.1	2045337	2097355
4026	GCF_900167475.1	NZ_LT796768.1	2845472	2899609
4045	GCF_000007985.2	NC_002939.5	716935	736702
4046	GCF_000007985.2	NC_002939.5	1814907	1857382
4047	GCF_000007985.2	NC_002939.5	3354453	3376646
4090	GCF_003019675.1	NZ_CP028105.1	3016417	3027203
4091	GCF_003019675.1	NZ_CP028105.1	155917	201777
4179	GCF_000015965.1	NC_009091.1	576039	596560
4180	GCF_000015965.1	NC_009091.1	140902	160178
4181	GCF_000015965.1	NC_009091.1	333823	344039
4182	GCF_000015965.1	NC_009091.1	971427	992639
4212	GCF_002741075.1	NZ_CP016634.1	2988960	2999776
4213	GCF_002741075.1	NZ_CP016634.1	374642	389472
4214	GCF_002741075.1	NZ_CP016634.1	3297354	3350308
4215	GCF_002741075.1	NZ_CP016634.1	1247232	1305576
4216	GCF_002741075.1	NZ_CP016634.1	1374061	1436365
4217	GCF_002741075.1	NZ_CP016634.1	4753400	4797009
4218	GCF_002741075.1	NZ_CP016634.1	1919326	1928694
4226	GCF_001952815.1	NZ_CP019158.1	4501775	4527552
4227	GCF_001952815.1	NZ_CP019158.1	5043466	5064303
4228	GCF_001952815.1	NZ_CP019158.1	1451928	1464091
4229	GCF_001952815.1	NZ_CP019158.1	2649611	2696228
4230	GCF_001952815.1	NZ_CP019158.1	4973042	4991396
4231	GCF_001952815.1	NZ_CP019158.1	2817863	2858916
4285	GCF_000020145.1	NC_010644.1	1062578	1125275
4286	GCF_000020145.1	NC_010644.1	19229	38495
4287	GCF_000020145.1	NC_010644.1	1174602	1223629
4288	GCF_000020145.1	NC_010644.1	173750	194773
4347	GCF_001677435.1	NZ_CP016268.1	2472069	2482936
4348	GCF_001677435.1	NZ_CP016268.1	315670	340934
4349	GCF_001677435.1	NZ_CP016268.1	2035701	2077645
4350	GCF_001677435.1	NZ_CP016268.1	609654	620047
4351	GCF_001888165.1	NZ_CP015455.1	384059	406147
4352	GCF_001888165.1	NZ_CP015455.1	2692671	2733571
4353	GCF_001888165.1	NZ_CP015455.1	1849659	1880078
4354	GCF_001888165.1	NZ_CP015455.1	1051260	1074416
4362	GCF_000981765.1	NZ_CP010975.1	912552	923353
4363	GCF_000981765.1	NZ_CP010975.1	776382	790807
4364	GCF_000981765.1	NZ_CP010975.1	2418595	2462232
4405	GCF_000017265.1	NC_011143.1	0	16766
4406	GCF_000017265.1	NC_011144.1	2445188	2467394
4407	GCF_000017265.1	NC_011144.1	1510673	1521066
4408	GCF_000017265.1	NC_011144.1	2721805	2744156
4446	GCF_002831625.1	NZ_CP025116.1	1852548	1877034
4447	GCF_002831625.1	NZ_CP025116.1	2447452	2488505
4451	GCF_002762335.1	NZ_CP024610.1	574233	615394
4452	GCF_002762335.1	NZ_CP024610.1	810216	830768
4482	GCF_000147695.2	NC_015958.1	1178461	1198599
4506	GCF_000016985.1	NC_009633.1	437581	446562
4507	GCF_000016985.1	NC_009633.1	1072858	1083592
4508	GCF_000016985.1	NC_009633.1	113528	121693
4509	GCF_000016985.1	NC_009633.1	2037446	2046427
4510	GCF_000016985.1	NC_009633.1	2401969	2422110
4511	GCF_000016985.1	NC_009633.1	4485868	4494876
4512	GCF_000016985.1	NC_009633.1	4534114	4544909
4513	GCF_000197735.1	NC_014550.1	1527814	1548759
4514	GCF_000197735.1	NC_014550.1	1065164	1077513
4515	GCF_000197735.1	NC_014550.1	3653120	3729279
4516	GCF_000197735.1	NC_014550.1	1323415	1349298
4517	GCF_000197735.1	NC_014550.1	3419142	3460264
4518	GCF_000197735.1	NC_014550.1	1241770	1283350
4521	GCF_900475285.1	NZ_LS483370.1	3356749	3379977
4522	GCF_900475285.1	NZ_LS483370.1	2460422	2471283
4523	GCF_900475285.1	NZ_LS483370.1	1685312	1784315
4524	GCF_900475285.1	NZ_LS483370.1	4454124	4497723
4525	GCF_900475285.1	NZ_LS483370.1	1592470	1607253
4526	GCF_900475285.1	NZ_LS483370.1	1410790	1425471
4527	GCF_900475285.1	NZ_LS483370.1	2739807	2787319
4528	GCF_000019945.1	NC_010725.1	5377497	5398133
4529	GCF_000019945.1	NC_010725.1	3423200	3443172
4530	GCF_000019945.1	NC_010725.1	5058848	5079745
4531	GCF_000019945.1	NC_010725.1	4726227	4769583
4532	GCF_000019945.1	NC_010725.1	1957732	2005139
4533	GCF_000019945.1	NC_010725.1	5504759	5550828
4534	GCF_000019945.1	NC_010725.1	4284570	4299317
4606	GCF_002022685.1	NZ_CP019789.1	576444	597305
4607	GCF_002022685.1	NZ_CP019789.1	674276	716741
4677	GCF_001617605.1	NZ_CP014806.1	2488353	2510978
4678	GCF_001617605.1	NZ_CP014806.1	1630530	1651322
4679	GCF_001617605.1	NZ_CP014806.1	945921	970177
4680	GCF_001617605.1	NZ_CP014806.1	1901541	1942606
4739	GCF_000182745.2	NC_016027.1	1937544	1959378
4740	GCF_000182745.2	NC_016027.1	254122	264917
4741	GCF_000182745.2	NC_016027.1	460519	481310
4754	GCF_000525635.1	NZ_CP007155.1	6070906	6173868
4755	GCF_000525635.1	NZ_CP007155.1	2793596	2881606
4756	GCF_000525635.1	NZ_CP007155.1	9431535	9482487
4757	GCF_000525635.1	NZ_CP007155.1	7078382	7123666
4758	GCF_000525635.1	NZ_CP007155.1	5260933	5340603
4759	GCF_000525635.1	NZ_CP007155.1	7346478	7499231
4760	GCF_000525635.1	NZ_CP007155.1	4560470	4585917
4761	GCF_000525635.1	NZ_CP007155.1	8666348	8711873
4762	GCF_000525635.1	NZ_CP007155.1	8097644	8146334
4763	GCF_000525635.1	NZ_CP007155.1	4823181	4865842
4764	GCF_000525635.1	NZ_CP007155.1	3804080	3825786
4765	GCF_000525635.1	NZ_CP007155.1	5616130	5657126
4766	GCF_000525635.1	NZ_CP007155.1	5341670	5424284
4767	GCF_000525635.1	NZ_CP007155.1	4213374	4256054
4768	GCF_000525635.1	NZ_CP007155.1	6638463	6681264
4769	GCF_000525635.1	NZ_CP007155.1	5525401	5575711
4770	GCF_000525635.1	NZ_CP007155.1	428871	470677
4771	GCF_000525635.1	NZ_CP007155.1	2184323	2203579
4772	GCF_000525635.1	NZ_CP007155.1	8796960	8869446
4773	GCF_000525635.1	NZ_CP007155.1	5661195	5722576
4774	GCF_000525635.1	NZ_CP007155.1	1341913	1363480
4775	GCF_000525635.1	NZ_CP007155.1	6407483	6493552
4776	GCF_000525635.1	NZ_CP007155.1	6821109	6937702
4777	GCF_000525635.1	NZ_CP007155.1	5140363	5161590
4778	GCF_000525635.1	NZ_CP007155.1	2726825	2777920
4779	GCF_000525635.1	NZ_CP007155.1	6530220	6628904
4780	GCF_000525635.1	NZ_CP007155.1	3179047	3199168
4781	GCF_000525635.1	NZ_CP007155.1	4289286	4476829
4782	GCF_000525635.1	NZ_CP007155.1	4046375	4088116
4783	GCF_000525635.1	NZ_CP007155.1	3951723	4011898
4784	GCF_000525635.1	NZ_CP007155.1	6937757	7023026
4785	GCF_000525635.1	NZ_CP007155.1	7864370	7889053
4786	GCF_000525635.1	NZ_CP007155.1	3406182	3416581
4787	GCF_000525635.1	NZ_CP007155.1	7717309	7728113
4788	GCF_000525635.1	NZ_CP007155.1	1541779	1650787
4789	GCF_000525635.1	NZ_CP007155.1	8438061	8458754
4790	GCF_000525635.1	NZ_CP007155.1	5107849	5118368
4791	GCF_000525635.1	NZ_CP007155.1	4153248	4171725
4792	GCF_000525635.1	NZ_CP007155.1	5019471	5033002
4793	GCF_000525635.1	NZ_CP007155.1	4613543	4684997
4794	GCF_000525635.1	NZ_CP007155.1	695316	715666
4795	GCF_000525635.1	NZ_CP007155.1	3594582	3679941
4796	GCF_000525635.1	NZ_CP007155.1	1378502	1422068
4797	GCF_000525635.1	NZ_CP007155.1	4587604	4607970
4798	GCF_000525635.1	NZ_CP007155.1	3765021	3785596
4803	GCF_000261345.2	NZ_CP013738.1	5299670	5322418
4804	GCF_000261345.2	NZ_CP013738.1	6082611	6097344
4805	GCF_000261345.2	NZ_CP013738.1	384282	450220
4806	GCF_000261345.2	NZ_CP013738.1	6332788	6341418
4807	GCF_000261345.2	NZ_CP013738.1	2653281	2675411
4808	GCF_000261345.2	NZ_CP013738.1	7089388	7100186
4809	GCF_000261345.2	NZ_CP013738.1	104618	122293
4810	GCF_000261345.2	NZ_CP013738.1	3335799	3400008
4811	GCF_000261345.2	NZ_CP013738.1	4463969	4486667
4812	GCF_000261345.2	NZ_CP013738.1	2743375	2753408
4813	GCF_000261345.2	NZ_CP013738.1	6564224	6574599
4814	GCF_000261345.2	NZ_CP013738.1	5666035	5685303
4815	GCF_000261345.2	NZ_CP013738.1	3122858	3153322
4816	GCF_000261345.2	NZ_CP013738.1	7040957	7089202
4817	GCF_000261345.2	NZ_CP013738.1	7337451	7378504
4818	GCF_000261345.2	NZ_CP013738.1	4571689	4594032
4819	GCF_000261345.2	NZ_CP013738.1	7483758	7536082
4820	GCF_000261345.2	NZ_CP013738.1	5169454	5222476
4821	GCF_000261345.2	NZ_CP013738.1	472944	512884
4822	GCF_000261345.2	NZ_CP013738.1	855297	915424
4823	GCF_000261345.2	NZ_CP013739.1	8212	104630
4824	GCF_000261345.2	NZ_CP013738.1	7287745	7298213
4825	GCF_000261345.2	NZ_CP013738.1	222300	244038
4826	GCF_000261345.2	NZ_CP013738.1	6959814	6986388
4827	GCF_000261345.2	NZ_CP013738.1	1631348	1641462
4828	GCF_000261345.2	NZ_CP013738.1	5534042	5541858
4829	GCF_000261345.2	NZ_CP013738.1	1182890	1201688
4830	GCF_000261345.2	NZ_CP013738.1	286741	383233
4831	GCF_000261345.2	NZ_CP013738.1	6767030	6819639
4832	GCF_000261345.2	NZ_CP013738.1	177216	188161
4833	GCF_002796605.1	NZ_CP024923.1	3541374	3565523
4834	GCF_002796605.1	NZ_CP024923.1	4858437	4882680
4835	GCF_002796605.1	NZ_CP024923.1	690302	715024
4868	GCF_001750685.1	NZ_CP017269.1	5660872	5681013
4869	GCF_001750685.1	NZ_CP017269.1	954742	964973
4870	GCF_001750685.1	NZ_CP017269.1	902449	911910
4906	GCF_000724625.1	NZ_CP007139.1	345360	367793
4907	GCF_000724625.1	NZ_CP007139.1	1224873	1245770
5008	GCF_000819445.1	NZ_CP005286.1	531020	553450
5009	GCF_000819445.1	NZ_CP005286.1	1847276	1890501
5010	GCF_000819445.1	NZ_CP005286.1	2487175	2532041
5011	GCF_000819445.1	NZ_CP005286.1	114309	134371
5012	GCF_000819445.1	NZ_CP005286.1	2324441	2368329
5130	GCF_000512205.2	NZ_CP006644.1	2024994	2044511
5131	GCF_000512205.2	NZ_CP006644.1	3458901	3503548
5132	GCF_000512205.2	NZ_CP006644.1	184595	211678
5133	GCF_000512205.2	NZ_CP006644.1	5336300	5377383
5134	GCF_000512205.2	NZ_CP006644.1	4116107	4140941
5135	GCF_000512205.2	NZ_CP006644.1	4701538	4712378
5145	GCF_000444875.1	NC_021985.1	6862784	6882987
5146	GCF_000444875.1	NC_021985.1	5642201	5662349
5147	GCF_000444875.1	NC_021985.1	1500866	1541931
5148	GCF_000444875.1	NC_021985.1	8074589	8097658
5149	GCF_000444875.1	NC_021985.1	688497	712968
5150	GCF_000444875.1	NC_021985.1	6578377	6597844
5151	GCF_000444875.1	NC_021985.1	1457283	1499119
5152	GCF_000444875.1	NC_021985.1	6549356	6559808
5153	GCF_000444875.1	NC_021985.1	210526	263352
5154	GCF_000444875.1	NC_021985.1	7538336	7615824
5155	GCF_000444875.1	NC_021985.1	7118020	7144778
5156	GCF_000444875.1	NC_021985.1	750882	791965
5157	GCF_000444875.1	NC_021985.1	3299611	3310103
5158	GCF_000444875.1	NC_021985.1	4541525	4597710
5159	GCF_000444875.1	NC_021985.1	341092	502771
5160	GCF_000444875.1	NC_021985.1	1602759	1652100
5161	GCF_000444875.1	NC_021985.1	175754	195985
5162	GCF_000444875.1	NC_021985.1	3040813	3123634
5163	GCF_000444875.1	NC_021985.1	7416923	7458297
5164	GCF_000444875.1	NC_021985.1	6758340	6771498
5165	GCF_000444875.1	NC_021985.1	1073219	1093583
5166	GCF_000444875.1	NC_021985.1	1114175	1187077
5167	GCF_000444875.1	NC_021985.1	6405721	6416737
5168	GCF_000444875.1	NC_021985.1	2273645	2284050
5169	GCF_000444875.1	NC_021985.1	7769830	7931832
5170	GCF_000444875.1	NC_021985.1	6430894	6483305
5171	GCF_000444875.1	NC_021985.1	6264248	6275262
5172	GCF_000444875.1	NC_021985.1	4034255	4106765
5173	GCF_000444875.1	NC_021985.1	8007617	8067097
5174	GCF_000444875.1	NC_021985.1	4902822	4957291
5175	GCF_000444875.1	NC_021985.1	5425622	5483794
5176	GCF_000444875.1	NC_021985.1	3393287	3403909
5223	GCF_002240455.1	NZ_CP021430.1	2821011	2872249
5224	GCF_002240455.1	NZ_CP021430.1	3314505	3346392
5225	GCF_002240455.1	NZ_CP021430.1	2707078	2748227
5226	GCF_002240455.1	NZ_CP021430.1	1193386	1214289
5227	GCF_002240455.1	NZ_CP021430.1	3079573	3123533
5228	GCF_002240455.1	NZ_CP021430.1	2938049	2948955
5289	GCF_000009765.2	NC_003155.5	1877247	1931603
5290	GCF_000009765.2	NC_003155.5	3744874	3765721
5291	GCF_000009765.2	NC_003155.5	8471425	8512484
5292	GCF_000009765.2	NC_003155.5	479628	586517
5293	GCF_000009765.2	NC_003155.5	4480480	4560161
5294	GCF_000009765.2	NC_003155.5	6495024	6505495
5295	GCF_000009765.2	NC_003155.5	1120719	1221861
5296	GCF_000009765.2	NC_003155.5	6903258	6953329
5297	GCF_000009765.2	NC_003155.5	8534239	8577675
5298	GCF_000009765.2	NC_003155.5	734502	779140
5299	GCF_000009765.2	NC_003155.5	3449231	3643081
5300	GCF_000009765.2	NC_003155.5	8727143	8740816
5301	GCF_000009765.2	NC_003155.5	76963	96567
5302	GCF_000009765.2	NC_003155.5	2692610	2703286
5303	GCF_000009765.2	NC_003155.5	2864236	2936136
5304	GCF_000009765.2	NC_003155.5	2756600	2811733
5305	GCF_000009765.2	NC_003155.5	1419908	1429664
5306	GCF_000009765.2	NC_003155.5	7666128	7676533
5307	GCF_000009765.2	NC_003155.5	6869385	6891957
5308	GCF_000009765.2	NC_003155.5	3910606	3955803
5309	GCF_000009765.2	NC_003155.5	2662021	2682824
5310	GCF_000009765.2	NC_003155.5	4335458	4376544
5311	GCF_000009765.2	NC_003155.5	292967	312551
5312	GCF_000009765.2	NC_003155.5	3004667	3015882
5313	GCF_000009765.2	NC_003155.5	4831676	4852768
5314	GCF_000009765.2	NC_003155.5	1278447	1301717
5315	GCF_000009765.2	NC_003155.5	3781104	3799888
5316	GCF_000009765.2	NC_003155.5	958609	1060657
5317	GCF_000009765.2	NC_003155.5	8926459	8953908
5318	GCF_000009765.2	NC_003155.5	6379292	6389226
5319	GCF_000009765.2	NC_003155.5	8758094	8809718
5320	GCF_000009765.2	NC_003155.5	3961815	4011002
5321	GCF_000009765.2	NC_003155.5	2437673	2449463
5322	GCF_000009765.2	NC_003155.5	7913325	7957201
5323	GCF_000009765.2	NC_003155.5	2012322	2036507
5324	GCF_000009765.2	NC_003155.5	2626185	2647331
5362	GCF_000016165.1	NC_009253.1	3570181	3590325
5384	GCF_000953135.1	NZ_LN614827.1	3863812	3875552
5385	GCF_000953135.1	NZ_LN614827.1	795946	837056
5386	GCF_000953135.1	NZ_LN614827.1	1514776	1559179
5387	GCF_000953135.1	NZ_LN614827.1	2759952	2801510
5388	GCF_000953135.1	NZ_LN614827.1	307300	333414
5389	GCF_000953135.1	NZ_LN614828.1	219833	238761
5390	GCF_000953135.1	NZ_LN614827.1	2185852	2208776
5391	GCF_000953135.1	NZ_LN614827.1	3290677	3337649
5392	GCF_000953135.1	NZ_LN614827.1	381198	423761
5393	GCF_000953135.1	NZ_LN614827.1	969868	1023646
5394	GCF_000953135.1	NZ_LN614827.1	3402412	3413300
5395	GCF_000953135.1	NZ_LN614827.1	3254813	3275575
5396	GCF_000953135.1	NZ_LN614827.1	448041	490882
5397	GCF_000953135.1	NZ_LN614827.1	2854016	2901100
5398	GCF_000953135.1	NZ_LN614827.1	4014053	4038137
5399	GCF_000953135.1	NZ_LN614827.1	3235109	3249041
5400	GCF_000953135.1	NZ_LN614827.1	3555653	3615576
5408	GCF_000013005.1	NC_007722.1	1995966	2020331
5425	GCF_002257565.1	NZ_CP022736.1	2551962	2652799
5426	GCF_002257565.1	NZ_CP022736.1	2942135	2952978
5427	GCF_002257565.1	NZ_CP022736.1	1468450	1490413
5428	GCF_002257565.1	NZ_CP022736.1	2279841	2305511
5429	GCF_002257565.1	NZ_CP022736.1	3589771	3633448
5448	GCF_000020685.1	NC_012526.1	2601238	2646862
5449	GCF_000020685.1	NC_012526.1	943636	983054
5450	GCF_000020685.1	NC_012529.1	155577	176519
5474	GCF_000494755.1	NC_022657.1	2652175	2719413
5475	GCF_000494755.1	NC_022657.1	6334317	6377458
5476	GCF_000494755.1	NC_022657.1	4618917	4632087
5477	GCF_000494755.1	NC_022657.1	8976005	9017058
5478	GCF_000494755.1	NC_022657.1	8646622	8698696
5479	GCF_000494755.1	NC_022657.1	2347541	2358360
5480	GCF_000494755.1	NC_022657.1	3996482	4084429
5481	GCF_000494755.1	NC_022657.1	176673	197579
5482	GCF_000494755.1	NC_022657.1	3323709	3365517
5483	GCF_000494755.1	NC_022657.1	7060275	7103611
5484	GCF_000494755.1	NC_022657.1	5089153	5154637
5491	GCF_000284035.1	NC_016887.1	1590636	1601626
5492	GCF_000284035.1	NC_016887.1	3477801	3523919
5493	GCF_000284035.1	NC_016887.1	4455248	4550059
5494	GCF_000284035.1	NC_016887.1	2732472	2778444
5495	GCF_000284035.1	NC_016887.1	3541090	3551486
5496	GCF_000284035.1	NC_016887.1	408082	450547
5497	GCF_000284035.1	NC_016887.1	6005076	6015928
5498	GCF_000284035.1	NC_016887.1	2578719	2599886
5499	GCF_000284035.1	NC_016887.1	3616734	3669828
5500	GCF_000284035.1	NC_016887.1	2331187	2372333
5501	GCF_000284035.1	NC_016887.1	5275203	5451304
5502	GCF_000284035.1	NC_016887.1	2058366	2077470
5503	GCF_000284035.1	NC_016887.1	776755	917098
5504	GCF_000284035.1	NC_016887.1	6079902	6125401
5505	GCF_000284035.1	NC_016887.1	2842969	2896069
5506	GCF_000284035.1	NC_016887.1	145534	189597
5507	GCF_000284035.1	NC_016887.1	1869379	1918048
5508	GCF_000284035.1	NC_016887.1	3103629	3146162
5509	GCF_000284035.1	NC_016887.1	2223735	2267671
5519	GCF_000019965.1	NC_010571.1	4703050	4744085
5520	GCF_000019965.1	NC_010571.1	2437936	2548847
5521	GCF_000019965.1	NC_010571.1	3074601	3115810
5522	GCF_000019965.1	NC_010571.1	900326	911211
5536	GCF_002007485.1	NZ_CP015820.1	1143553	1184747
5537	GCF_002007485.1	NZ_CP015820.1	997987	1018839
5538	GCF_000015165.1	NC_009485.1	5009374	5054670
5539	GCF_000015165.1	NC_009485.1	187463	228516
5540	GCF_000015165.1	NC_009475.1	180678	201314
5541	GCF_000015165.1	NC_009485.1	3843852	3896655
5542	GCF_000015165.1	NC_009485.1	7445188	7465872
5543	GCF_000015165.1	NC_009485.1	7072455	7158674
5544	GCF_000015165.1	NC_009485.1	3081091	3101156
5545	GCF_000015165.1	NC_009485.1	4606668	4626061
5546	GCF_000015165.1	NC_009485.1	1112367	1182028
5547	GCF_000015165.1	NC_009485.1	634761	646654
5548	GCF_000015165.1	NC_009485.1	4275678	4339089
5549	GCF_000015165.1	NC_009485.1	3539373	3554938
5550	GCF_000015165.1	NC_009485.1	7196421	7216203
5551	GCF_000015165.1	NC_009485.1	6702802	6723843
5552	GCF_000015165.1	NC_009485.1	5413228	5431592
5553	GCF_000015165.1	NC_009485.1	1431265	1450745
5669	GCF_002218025.2	NZ_AP018681.1	988000	998387
5670	GCF_002218025.2	NZ_AP018680.1	434126	475182
5671	GCF_002218025.2	NZ_AP018681.1	330200	342261
5672	GCF_002218025.2	NZ_AP018680.1	814125	855244
5675	GCF_000511385.1	NC_023137.1	2450859	2477504
5676	GCF_000511385.1	NC_023137.1	2726976	2745569
5677	GCF_000511385.1	NC_023142.1	30278	68752
5678	GCF_000511385.1	NC_023138.1	79253	117751
5679	GCF_000511385.1	NC_023143.1	27260	40170
5680	GCF_000511385.1	NC_023140.1	21154	34737
5681	GCF_000511385.1	NC_023137.1	2981240	3033439
5682	GCF_000511385.1	NC_023137.1	1299901	1310750
5683	GCF_000511385.1	NC_023137.1	3149507	3170149
5705	GCF_900475415.1	NZ_LS483388.1	1119070	1180057
5706	GCF_900475415.1	NZ_LS483388.1	223943	247327
5815	GCF_000010625.1	NC_010296.1	5506970	5572181
5816	GCF_000010625.1	NC_010296.1	4391900	4402185
5817	GCF_000010625.1	NC_010296.1	1116068	1161417
5818	GCF_000010625.1	NC_010296.1	3466515	3557123
5819	GCF_000010625.1	NC_010296.1	3045516	3065634
5820	GCF_000010625.1	NC_010296.1	4122063	4143971
5821	GCF_000010625.1	NC_010296.1	5177793	5239514
5822	GCF_000010625.1	NC_010296.1	1873309	1913517
5823	GCF_000010625.1	NC_010296.1	0	18626
5824	GCF_000010625.1	NC_010296.1	2488650	2545761
5825	GCF_000010625.1	NC_010296.1	33171	57488
5826	GCF_000010625.1	NC_010296.1	2169326	2186993
5828	GCF_000316575.1	NC_019682.1	6521548	6565595
5829	GCF_000316575.1	NC_019682.1	6235433	6276111
5830	GCF_000316575.1	NC_019682.1	2960478	3001861
5831	GCF_000316575.1	NC_019682.1	3402215	3421868
5832	GCF_000316575.1	NC_019682.1	3104758	3166080
5833	GCF_000316575.1	NC_019682.1	302479	323301
5834	GCF_000316575.1	NC_019682.1	4115421	4135819
5835	GCF_000316575.1	NC_019682.1	2615709	2626543
5836	GCF_000316575.1	NC_019682.1	6281074	6333583
5837	GCF_000316575.1	NC_019682.1	4738748	4757504
5838	GCF_000316575.1	NC_019682.1	5361861	5382827
5902	GCF_000015305.1	NC_008726.1	1255770	1296844
5903	GCF_000015305.1	NC_008726.1	1007654	1069024
5904	GCF_000015305.1	NC_008726.1	2696815	2739729
5905	GCF_000015305.1	NC_008726.1	2326740	2367630
5906	GCF_000015305.1	NC_008726.1	3278090	3343541
5907	GCF_000015305.1	NC_008726.1	5641881	5652274
5908	GCF_000015305.1	NC_008726.1	5481315	5492113
5909	GCF_000015305.1	NC_008726.1	2808469	2851652
5910	GCF_000015305.1	NC_008726.1	1663554	1683120
5911	GCF_000015305.1	NC_008726.1	2937291	2957792
5912	GCF_000015305.1	NC_008726.1	5742761	5786718
5913	GCF_000015305.1	NC_008726.1	6002513	6048036
5914	GCF_000015305.1	NC_008726.1	4074902	4139880
5915	GCF_000015305.1	NC_008726.1	274667	330631
5916	GCF_000015305.1	NC_008726.1	6292611	6313811
5934	GCF_000317895.1	NC_019567.1	3183389	3194217
5935	GCF_000317895.1	NC_019567.1	313296	354406
5936	GCF_000317895.1	NC_019567.1	1654868	1669339
5952	GCF_002355275.1	NZ_CP023449.1	107960	129103
5953	GCF_002355275.1	NZ_CP023449.1	2769271	2788210
5954	GCF_002355275.1	NZ_CP023449.1	4174847	4195450
5955	GCF_002355275.1	NZ_CP023449.1	3731068	3772115
5956	GCF_002355275.1	NZ_CP023449.1	2672382	2691238
5957	GCF_002355275.1	NZ_CP023449.1	4781320	4792247
5958	GCF_002355275.1	NZ_CP023449.1	3186880	3197316
5959	GCF_002355275.1	NZ_CP023450.1	100903	121515
5973	GCF_900105225.1	NZ_LT629764.1	4283527	4300760
5974	GCF_900105225.1	NZ_LT629764.1	2770996	2792034
5975	GCF_900105225.1	NZ_LT629764.1	3702994	3715688
5976	GCF_900105225.1	NZ_LT629764.1	2552474	2561802
5986	GCF_001636055.1	NZ_CP011789.1	4713460	4728263
5987	GCF_001636055.1	NZ_CP011789.1	3377446	3450279
5988	GCF_001636055.1	NZ_CP011789.1	5635513	5656134
5989	GCF_001636055.1	NZ_CP011789.1	4421365	4474319
5990	GCF_001636055.1	NZ_CP011789.1	3487362	3534318
5991	GCF_001636055.1	NZ_CP011789.1	2782057	2866077
5992	GCF_001636055.1	NZ_CP011789.1	353574	383460
6006	GCF_001655615.1	NZ_CP011567.1	1882052	1933815
6007	GCF_001655615.1	NZ_CP011567.1	5051036	5062126
6008	GCF_001655615.1	NZ_CP011567.1	2821449	2834860
6009	GCF_001655615.1	NZ_CP011567.1	5090507	5099599
6010	GCF_001655615.1	NZ_CP011567.1	2299285	2304784
6011	GCF_001655615.1	NZ_CP011567.1	4180096	4203305
6012	GCF_001655615.1	NZ_CP011567.1	1724894	1739647
6013	GCF_001655615.1	NZ_CP011567.1	4325462	4401855
6014	GCF_001655615.1	NZ_CP011567.1	6456484	6467330
6015	GCF_001655615.1	NZ_CP011567.1	103936	133091
6016	GCF_001655615.1	NZ_CP011567.1	423188	466794
6017	GCF_001655615.1	NZ_CP011567.1	4924131	4936054
6033	GCF_002002865.1	NZ_CP019508.1	1823030	1864071
6034	GCF_002002865.1	NZ_CP019508.1	3428707	3451062
6035	GCF_002002865.1	NZ_CP019508.1	418301	439599
6036	GCF_002002865.1	NZ_CP019508.1	1600223	1611105
6037	GCF_002002865.1	NZ_CP019508.1	1622618	1646231
6038	GCF_002080435.1	NZ_CP020538.1	2013823	2038033
6039	GCF_002080435.1	NZ_CP020539.1	237783	248197
6040	GCF_002080435.1	NZ_CP020540.1	174389	207489
6041	GCF_002080435.1	NZ_CP020538.1	146653	171485
6042	GCF_002080435.1	NZ_CP020539.1	618062	638674
6060	GCF_900105385.1	NZ_LT629772.1	912870	923278
6061	GCF_900105385.1	NZ_LT629772.1	6456151	6466955
6062	GCF_900105385.1	NZ_LT629772.1	3601515	3690467
6063	GCF_900105385.1	NZ_LT629772.1	5208481	5248404
6064	GCF_900105385.1	NZ_LT629772.1	1216772	1228632
6102	GCF_002354895.1	NZ_CP023439.1	1963728	1984574
6103	GCF_002354895.1	NZ_CP023439.1	3768358	3811151
6104	GCF_002354895.1	NZ_CP023439.1	3237116	3297893
6105	GCF_002354895.1	NZ_CP023439.1	887934	1001378
6106	GCF_002354895.1	NZ_CP023439.1	712982	733768
6115	GCF_000013385.1	NC_007760.1	1318814	1363428
6116	GCF_000013385.1	NC_007760.1	4758460	4769279
6117	GCF_000013385.1	NC_007760.1	1641823	1667261
6118	GCF_000013385.1	NC_007760.1	434237	475347
6119	GCF_000013385.1	NC_007760.1	3400940	3433338
6120	GCF_000013385.1	NC_007760.1	988817	1011165
6121	GCF_000013385.1	NC_007760.1	4475653	4521758
6130	GCF_000300455.3	NZ_CP007215.2	3515112	3567240
6131	GCF_000300455.3	NZ_CP007215.2	709851	753575
6132	GCF_000300455.3	NZ_CP007215.2	4840781	4851405
6133	GCF_000300455.3	NZ_CP007215.2	3049887	3092446
6134	GCF_000300455.3	NZ_CP007215.2	3137406	3163699
6226	GCF_001598035.1	NZ_CP014835.1	2155769	2176441
6227	GCF_001598035.1	NZ_CP014835.1	340738	381914
6245	GCF_001984215.1	NZ_CP019420.1	1687730	1698531
6246	GCF_001984215.1	NZ_CP019420.1	5975835	6029682
6247	GCF_001984215.1	NZ_CP019420.1	152875	212734
6248	GCF_001984215.1	NZ_CP019420.1	5262585	5376473
6249	GCF_001984215.1	NZ_CP019420.1	4365794	4429709
6250	GCF_001984215.1	NZ_CP019420.1	3846791	3877665
6251	GCF_001984215.1	NZ_CP019420.1	5868627	5929187
6252	GCF_001984215.1	NZ_CP019420.1	1493996	1524505
6253	GCF_001984215.1	NZ_CP019420.1	2250358	2294415
6254	GCF_001984215.1	NZ_CP019420.1	1406039	1444774
6255	GCF_001984215.1	NZ_CP019420.1	3769913	3800186
6256	GCF_001984215.1	NZ_CP019420.1	6096154	6139634
6257	GCF_001984215.1	NZ_CP019420.1	1968409	2011445
6258	GCF_001984215.1	NZ_CP019420.1	4848677	4889784
6261	GCF_900105425.1	NZ_LT629774.1	312395	348922
6262	GCF_900105425.1	NZ_LT629774.1	3083988	3134748
6324	GCF_900186995.1	NZ_LT906463.1	561277	639115
6325	GCF_900186995.1	NZ_LT906463.1	372901	415578
6370	GCF_001534765.1	NZ_CP013217.1	1824604	1845447
6371	GCF_001534765.1	NZ_CP013217.1	1865923	1909451
6424	GCF_000316665.1	NC_019678.1	8485888	8529152
6425	GCF_000316665.1	NC_019678.1	2685778	2739131
6426	GCF_000316665.1	NC_019678.1	8012143	8050659
6427	GCF_000316665.1	NC_019678.1	6062340	6085745
6428	GCF_000316665.1	NC_019678.1	6918248	6945664
6429	GCF_000316665.1	NC_019678.1	3088278	3129460
6430	GCF_000316665.1	NC_019678.1	7757037	7838092
6431	GCF_000316665.1	NC_019678.1	586455	607241
6432	GCF_000316665.1	NC_019678.1	5994773	6004125
6433	GCF_000316665.1	NC_019678.1	4286770	4307106
6434	GCF_000316665.1	NC_019678.1	435825	453074
6435	GCF_000316665.1	NC_019678.1	7918194	7941458
6436	GCF_000316665.1	NC_019678.1	5241220	5262156
6437	GCF_000316665.1	NC_019678.1	4929457	4970693
6460	GCF_002753995.1	NZ_CP024478.1	4020046	4030934
6461	GCF_002753995.1	NZ_CP024478.1	3085371	3113163
6462	GCF_002753995.1	NZ_CP024478.1	2719959	2792331
6463	GCF_002753995.1	NZ_CP024478.1	143539	185001
6464	GCF_002753995.1	NZ_CP024478.1	5049499	5077932
6486	GCF_000242915.1	NZ_AFRZ01000001	1378531	1440483
6487	GCF_000242915.1	NZ_AFRZ01000001	2810305	2830893
6488	GCF_001854225.1	NZ_CP015208.1	837017	864017
6489	GCF_001854225.1	NZ_CP015208.1	1029147	1051561
6501	GCF_002290065.1	NZ_CP023254.1	3978733	4000355
6502	GCF_002290065.1	NZ_CP023254.1	5563427	5654865
6503	GCF_002290065.1	NZ_CP023254.1	7252867	7277109
6504	GCF_002290065.1	NZ_CP023254.1	4766366	4944458
6505	GCF_002290065.1	NZ_CP023254.1	4523042	4583119
6506	GCF_002290065.1	NZ_CP023254.1	6491290	6513627
6507	GCF_002290065.1	NZ_CP023254.1	2700987	2749537
6508	GCF_002290065.1	NZ_CP023254.1	4047248	4068232
6509	GCF_002290065.1	NZ_CP023254.1	3486062	3505835
6510	GCF_002290065.1	NZ_CP023254.1	758850	784536
6511	GCF_002290065.1	NZ_CP023254.1	0	103599
6512	GCF_002290065.1	NZ_CP023254.1	624375	643672
6513	GCF_002290065.1	NZ_CP023254.1	5866037	5937008
6514	GCF_002290065.1	NZ_CP023254.1	5191327	5208408
6515	GCF_002290065.1	NZ_CP023254.1	7484842	7535903
6516	GCF_002290065.1	NZ_CP023254.1	7312923	7326073
6517	GCF_002290065.1	NZ_CP023254.1	5071680	5176565
6518	GCF_002290065.1	NZ_CP023254.1	3197475	3208306
6519	GCF_002290065.1	NZ_CP023254.1	348559	397039
6520	GCF_002290065.1	NZ_CP023254.1	2908342	2928091
6521	GCF_002290065.1	NZ_CP023254.1	6755028	6816288
6522	GCF_002290065.1	NZ_CP023254.1	7386851	7433217
6523	GCF_002290065.1	NZ_CP023254.1	2315799	2334323
6524	GCF_002290065.1	NZ_CP023254.1	4306870	4443909
6525	GCF_002290065.1	NZ_CP023254.1	3609921	3783676
6526	GCF_002290065.1	NZ_CP023254.1	2156777	2181203
6527	GCF_002290065.1	NZ_CP023254.1	3932472	3946156
6528	GCF_002290065.1	NZ_CP023254.1	3556004	3577956
6529	GCF_002290065.1	NZ_CP023254.1	5444737	5547990
6530	GCF_002290065.1	NZ_CP023254.1	3254075	3276520
6531	GCF_002290065.1	NZ_CP023254.1	6129593	6273860
6578	GCF_003173015.1	NZ_CP029494.1	441933	487975
6579	GCF_003173015.1	NZ_CP029494.1	1660531	1701623
6580	GCF_003173015.1	NZ_CP029494.1	1293160	1314069
6658	GCF_000178975.2	NC_015064.1	946105	975083
6659	GCF_000178975.2	NC_015064.1	828734	869796
6660	GCF_000178975.2	NC_015064.1	2150585	2204481
6661	GCF_000178975.2	NC_015064.1	1884009	1905883
6662	GCF_000178975.2	NC_015064.1	1835165	1856436
6663	GCF_900103775.1	NZ_LT629701.1	596188	693090
6664	GCF_900103775.1	NZ_LT629701.1	7356625	7377642
6665	GCF_900103775.1	NZ_LT629701.1	2364561	2413844
6666	GCF_900103775.1	NZ_LT629701.1	1394495	1492223
6667	GCF_900103775.1	NZ_LT629701.1	1737062	1788585
6668	GCF_900103775.1	NZ_LT629701.1	2710576	2787708
6669	GCF_900103775.1	NZ_LT629701.1	5087597	5128734
6670	GCF_900103775.1	NZ_LT629701.1	3717895	3768295
6671	GCF_900103775.1	NZ_LT629701.1	1278106	1333561
6672	GCF_900103775.1	NZ_LT629701.1	3581596	3632642
6673	GCF_900103775.1	NZ_LT629701.1	2429365	2651872
6674	GCF_900103775.1	NZ_LT629701.1	487369	531781
6675	GCF_900103775.1	NZ_LT629701.1	3175404	3230313
6676	GCF_900103775.1	NZ_LT629701.1	3103240	3126581
6677	GCF_900103775.1	NZ_LT629701.1	8385433	8400854
6678	GCF_900103775.1	NZ_LT629701.1	2813691	2833633
6679	GCF_900103775.1	NZ_LT629701.1	2143336	2186332
6680	GCF_900103775.1	NZ_LT629701.1	1675817	1696260
6681	GCF_900103775.1	NZ_LT629701.1	149871	169883
6682	GCF_900103775.1	NZ_LT629701.1	2070910	2114637
6683	GCF_900103775.1	NZ_LT629701.1	3439398	3460046
6684	GCF_900103775.1	NZ_LT629701.1	462857	482047
6685	GCF_900103775.1	NZ_LT629701.1	6693497	6703890
6686	GCF_900103775.1	NZ_LT629701.1	364201	383188
6687	GCF_900103775.1	NZ_LT629701.1	7228365	7270996
6688	GCF_900103775.1	NZ_LT629701.1	48448	59480
6689	GCF_900103775.1	NZ_LT629701.1	4926890	4981410
6690	GCF_900103775.1	NZ_LT629701.1	975451	1085818
6691	GCF_900103775.1	NZ_LT629701.1	7391670	7490953
6692	GCF_900103775.1	NZ_LT629701.1	4334286	4375387
6693	GCF_900103775.1	NZ_LT629701.1	64119	86633
6694	GCF_900103775.1	NZ_LT629701.1	243293	262229
6695	GCF_900103775.1	NZ_LT629701.1	4081430	4100216
6696	GCF_900103775.1	NZ_LT629701.1	8282082	8366609
6697	GCF_900103775.1	NZ_LT629701.1	884853	936669
6698	GCF_900103775.1	NZ_LT629701.1	1915876	1936216
6699	GCF_900103775.1	NZ_LT629701.1	1550273	1593510
6700	GCF_900103775.1	NZ_LT629701.1	4423712	4466588
6701	GCF_900103775.1	NZ_LT629701.1	2311611	2332284
6702	GCF_900103775.1	NZ_LT629701.1	2950558	2992792
6703	GCF_900103775.1	NZ_LT629701.1	2239430	2299035
6704	GCF_900103775.1	NZ_LT629701.1	4156233	4226865
6705	GCF_900103775.1	NZ_LT629701.1	1164706	1204842
6706	GCF_900103775.1	NZ_LT629701.1	3673041	3694211
6707	GCF_900103775.1	NZ_LT629701.1	4987222	5033628
6708	GCF_900089595.1	NZ_LT594323.1	2174415	2211067
6709	GCF_900089595.1	NZ_LT594323.1	1336706	1373555
6710	GCF_900089595.1	NZ_LT594323.1	2680946	2785545
6711	GCF_900089595.1	NZ_LT594323.1	1649002	1669821
6712	GCF_900089595.1	NZ_LT594323.1	5217738	5237798
6713	GCF_900089595.1	NZ_LT594323.1	714367	735924
6714	GCF_900089595.1	NZ_LT594323.1	2417598	2480322
6715	GCF_900089595.1	NZ_LT594323.1	4615778	4656828
6716	GCF_900089595.1	NZ_LT594323.1	2915826	2939873
6717	GCF_900089595.1	NZ_LT594323.1	5301438	5322404
6718	GCF_900089595.1	NZ_LT594323.1	920660	988229
6719	GCF_900089595.1	NZ_LT594323.1	5920836	5935634
6720	GCF_900089595.1	NZ_LT594323.1	2233349	2322084
6721	GCF_900089595.1	NZ_LT594323.1	3077524	3098142
6722	GCF_900089595.1	NZ_LT594323.1	2334322	2379521
6723	GCF_900089595.1	NZ_LT594323.1	2002311	2073052
6740	GCF_000014665.1	NC_008322.1	1162467	1172199
6741	GCF_000014665.1	NC_008322.1	4370927	4414801
6742	GCF_000014665.1	NC_008322.1	1764918	1776814
6743	GCF_000014665.1	NC_008322.1	2820345	2851762
6744	GCF_000014665.1	NC_008322.1	3207522	3263759
6745	GCF_000014665.1	NC_008322.1	2763200	2774040
6777	GCF_003070885.1	NZ_CP028913.1	135104	157587
6778	GCF_003070885.1	NZ_CP028913.1	173636	217608
6779	GCF_003070885.1	NZ_CP028913.1	1300187	1327427
6780	GCF_003070885.1	NZ_CP028913.1	2928157	2969300
6781	GCF_003070885.1	NZ_CP028913.1	68659	111014
6787	GCF_001513675.1	NZ_CP013859.1	3007305	3052958
6798	GCF_000021485.1	NC_011761.1	1837992	1890357
6799	GCF_000021485.1	NC_011761.1	702205	743399
6800	GCF_000021485.1	NC_011761.1	2676127	2723588
6801	GCF_000021485.1	NC_011761.1	1744009	1764561
6835	GCF_002741035.1	NZ_CP016808.1	4252812	4293982
6836	GCF_002741035.1	NZ_CP016808.1	6595254	6616127
6837	GCF_002741035.1	NZ_CP016808.1	5809371	5945057
6838	GCF_002741035.1	NZ_CP016808.1	1569595	1587394
6839	GCF_002741035.1	NZ_CP016808.1	3334349	3344589
6840	GCF_002741035.1	NZ_CP016808.1	6627215	6672795
6841	GCF_002741035.1	NZ_CP016808.1	3886742	3910830
6842	GCF_002741035.1	NZ_CP016808.1	5699387	5746891
6843	GCF_002741035.1	NZ_CP016808.1	4467367	4487640
6844	GCF_002741035.1	NZ_CP016808.1	4563585	4605388
6914	GCF_002005405.1	NZ_CP019729.1	0	15236
6915	GCF_002005405.1	NZ_CP019728.1	2019713	2040589
6946	GCF_002874965.1	NZ_CP025624.1	437417	480993
6947	GCF_002874965.1	NZ_CP025624.1	4400812	4471862
6948	GCF_002874965.1	NZ_CP025624.1	3313167	3323554
6949	GCF_002874965.1	NZ_CP025624.1	4675090	4749776
6950	GCF_002874965.1	NZ_CP025624.1	114982	156333
6951	GCF_002874965.1	NZ_CP025624.1	4546095	4569996
6952	GCF_002874965.1	NZ_CP025624.1	4815739	4868678
6953	GCF_002874965.1	NZ_CP025624.1	2123186	2138063
6954	GCF_002874965.1	NZ_CP025624.1	1437841	1447216
6955	GCF_002874965.1	NZ_CP025624.1	2462357	2469051
6956	GCF_002874965.1	NZ_CP025624.1	3566328	3619649
6957	GCF_002874965.1	NZ_CP025624.1	6835976	6846822
7073	GCF_000626675.1	NZ_CP006842.1	752914	803352
7074	GCF_000626675.1	NZ_CP006842.1	1823169	1843043
7075	GCF_000626675.1	NZ_CP006842.1	611731	653800
7076	GCF_000626675.1	NZ_CP006842.1	63466	84492
7077	GCF_000626675.1	NZ_CP006842.1	2863298	2884135
7078	GCF_000626675.1	NZ_CP006842.1	3243164	3288147
7086	GCF_002872475.1	NZ_CP025682.1	2128714	2139572
7087	GCF_002872475.1	NZ_CP025682.1	1816149	1837810
7088	GCF_002872475.1	NZ_CP025682.1	2004847	2032250
7089	GCF_002872475.1	NZ_CP025682.1	1587171	1597561
7133	GCF_000828835.1	NZ_AP014633.1	2624952	2741063
7134	GCF_000828835.1	NZ_AP014633.1	986998	997841
7135	GCF_000828835.1	NZ_AP014633.1	3329592	3387193
7136	GCF_000828835.1	NZ_AP014633.1	1256128	1301508
7137	GCF_000828835.1	NZ_AP014633.1	0	37614
7138	GCF_000828835.1	NZ_AP014633.1	3799953	3820985
7186	GCF_001435295.1	NZ_CM003594.1	1619565	1643599
7187	GCF_001435295.1	NZ_CM003594.1	474631	498256
7188	GCF_001435295.1	NZ_CM003594.1	939897	990790
7198	GCF_002865605.1	NZ_CP025583.1	2743971	2785036
7199	GCF_002865605.1	NZ_CP025583.1	2878822	2889212
7200	GCF_002865605.1	NZ_CP025583.1	1641336	1661927
7201	GCF_002865605.1	NZ_CP025583.1	1662544	1715115
7206	GCF_002117005.1	NZ_CP021023.1	291380	337089
7207	GCF_002117005.1	NZ_CP021023.1	2716436	2727237
7208	GCF_002117005.1	NZ_CP021023.1	2177552	2227270
7240	GCF_002407205.1	NZ_CP023548.1	2233263	2254328
7241	GCF_002407205.1	NZ_CP023548.1	2135891	2158236
7242	GCF_002407205.1	NZ_CP023548.1	1959658	1979193
7243	GCF_002407205.1	NZ_CP023551.1	18232	48382
7244	GCF_002407205.1	NZ_CP023550.1	155651	193105
7245	GCF_002407205.1	NZ_CP023548.1	1437657	1457513
7246	GCF_002407205.1	NZ_CP023550.1	0	32122
7247	GCF_002407205.1	NZ_CP023548.1	2080157	2100907
7267	GCF_000012485.1	NC_007512.1	1522696	1543632
7268	GCF_000012485.1	NC_007512.1	982063	1018279
7290	GCF_001534745.1	NZ_CP013997.1	2954205	3031711
7291	GCF_001534745.1	NZ_CP013997.1	3104000	3156960
7292	GCF_001534745.1	NZ_CP013997.1	2155888	2240299
7293	GCF_001534745.1	NZ_CP013997.1	4551039	4594468
7294	GCF_001534745.1	NZ_CP013997.1	1296631	1311377
7295	GCF_001534745.1	NZ_CP013997.1	1868819	1917782
7307	GCF_000012825.1	NC_009614.1	1327863	1375373
7325	GCF_900105675.1	NZ_LT629786.1	2209502	2232264
7326	GCF_900105675.1	NZ_LT629786.1	1393191	1414304
7327	GCF_900105675.1	NZ_LT629786.1	5183804	5223349
7328	GCF_900105675.1	NZ_LT629786.1	2822858	2886652
7329	GCF_900105675.1	NZ_LT629786.1	1917329	1944425
7330	GCF_900105675.1	NZ_LT629786.1	964288	991122
7331	GCF_900105675.1	NZ_LT629786.1	1422057	1448919
7332	GCF_900105675.1	NZ_LT629786.1	6099596	6110442
7333	GCF_900105675.1	NZ_LT629786.1	6250773	6294151
7334	GCF_900105675.1	NZ_LT629786.1	2689588	2757731
7335	GCF_900105675.1	NZ_LT629786.1	3983870	3992588
7336	GCF_900105675.1	NZ_LT629786.1	6627730	6671306
7337	GCF_900105675.1	NZ_LT629786.1	880424	932994
7356	GCF_002163715.1	NZ_CP015698.1	3256932	3308884
7357	GCF_002163715.1	NZ_CP015698.1	2408614	2427865
7358	GCF_002163715.1	NZ_CP015698.1	3899838	3968460
7359	GCF_002163715.1	NZ_CP015698.1	2833778	2844708
7360	GCF_002163715.1	NZ_CP015698.1	4082749	4126763
7361	GCF_002163715.1	NZ_CP015698.1	924994	946922
7362	GCF_002163715.1	NZ_CP015698.1	8531	37390
7363	GCF_002163715.1	NZ_CP015698.1	2030534	2054902
7377	GCF_001028625.1	NZ_CP011805.1	1715515	1740811
7378	GCF_001028625.1	NZ_CP011805.1	136822	161753
7420	GCF_000025705.1	NC_013959.1	1415782	1437433
7421	GCF_000025705.1	NC_013959.1	836607	845749
7422	GCF_000025705.1	NC_013959.1	344536	392138
7423	GCF_000025705.1	NC_013959.1	2785379	2796207
7433	GCF_000190555.1	NC_015169.1	116899	158024
7434	GCF_000190555.1	NC_015161.1	1470899	1491775
7435	GCF_000190555.1	NC_015161.1	1342461	1383526
7439	GCF_000317105.1	NC_019693.1	1406369	1416603
7440	GCF_000317105.1	NC_019693.1	648677	692839
7441	GCF_000317105.1	NC_019693.1	1321180	1329203
7442	GCF_000317105.1	NC_019693.1	1491065	1511992
7443	GCF_000317105.1	NC_019693.1	6840772	6865308
7444	GCF_000317105.1	NC_019693.1	2012891	2053761
7445	GCF_000317105.1	NC_019693.1	441852	494172
7446	GCF_000317105.1	NC_019700.1	29150	64128
7447	GCF_000317105.1	NC_019693.1	3963011	4040701
7448	GCF_000317105.1	NC_019693.1	1973512	1996758
7491	GCF_000235585.1	NC_016641.1	3024497	3048513
7492	GCF_000235585.1	NC_016641.1	3737770	3780455
7493	GCF_000235585.1	NC_016641.1	4164854	4182798
7494	GCF_000235585.1	NC_016641.1	4209443	4290238
7495	GCF_000235585.1	NC_016641.1	4453730	4505370
7496	GCF_000235585.1	NC_016641.1	4787867	4854299
7497	GCF_000235585.1	NC_016641.1	1423003	1463903
7498	GCF_000235585.1	NC_016641.1	1242409	1302423
7499	GCF_000235585.1	NC_016641.1	2891885	2902122
7500	GCF_000235585.1	NC_016641.1	3669199	3691095
7501	GCF_000235585.1	NC_016641.1	4922841	5010254
7521	GCF_002000985.1	NZ_CP018822.1	1346916	1388095
7522	GCF_002000985.1	NZ_CP018822.1	2219411	2232637
7523	GCF_002000985.1	NZ_CP018822.1	2361929	2383968
7524	GCF_000463015.1	NC_022247.1	325169	363749
7525	GCF_000463015.1	NC_022247.1	3209585	3231333
7526	GCF_000463015.1	NC_022247.1	3441891	3493365
7527	GCF_000463015.1	NC_022234.1	0	14390
7528	GCF_000463015.1	NC_022247.1	4262582	4310079
7529	GCF_000463015.1	NC_022247.1	4062681	4126807
7530	GCF_000463015.1	NC_022247.1	3655595	3701884
7531	GCF_000463015.1	NC_022247.1	2627184	2668400
7532	GCF_000463015.1	NC_022234.1	604060	647102
7533	GCF_000463015.1	NC_022234.1	801760	812603
7534	GCF_000463015.1	NC_022234.1	1185745	1226618
7536	GCF_000188315.1	NZ_CM001076.1	809012	850194
7537	GCF_000188315.1	NZ_CM001076.1	851766	874553
7538	GCF_000188315.1	NZ_CM001076.1	679441	689597
7634	GCF_000284595.1	NC_017671.1	1253338	1262506
7635	GCF_000284595.1	NC_017671.1	2724603	2771032
7636	GCF_000284595.1	NC_017671.1	1541425	1552301
7637	GCF_000284595.1	NC_017671.1	4576363	4619966
7639	GCF_002310835.1	NZ_CP011041.1	2019490	2030348
7640	GCF_002310835.1	NZ_CP011042.1	22330	34679
7660	GCF_002355895.1	NZ_AP017652.1	67776	79936
7661	GCF_002355895.1	NZ_AP017652.1	1459123	1500296
7688	GCF_001411805.1	NZ_CP007212.1	1457094	1502024
7689	GCF_001411805.1	NZ_CP007213.1	1568062	1609748
7690	GCF_001411805.1	NZ_CP007212.1	460411	469842
7691	GCF_001411805.1	NZ_CP007212.1	2100144	2146811
7692	GCF_001411805.1	NZ_CP007213.1	2298081	2400423
7693	GCF_001411805.1	NZ_CP007212.1	1310560	1367230
7694	GCF_001411805.1	NZ_CP007212.1	2460458	2481211
7695	GCF_001411805.1	NZ_CP007213.1	627268	644015
7696	GCF_001411805.1	NZ_CP007212.1	2231488	2284337
7697	GCF_001411805.1	NZ_CP007212.1	1649698	1660643
7698	GCF_001411805.1	NZ_CP007212.1	2696082	2716916
7699	GCF_001411805.1	NZ_CP007213.1	2203038	2285428
7700	GCF_001411805.1	NZ_CP007212.1	887486	908065
7701	GCF_001411805.1	NZ_CP007213.1	531908	577337
7702	GCF_001411805.1	NZ_CP007213.1	3481452	3502943
7703	GCF_001411805.1	NZ_CP007212.1	3016436	3059412
7704	GCF_001411805.1	NZ_CP007213.1	1359717	1380329
7705	GCF_001411805.1	NZ_CP007213.1	3723481	3743649
7706	GCF_001411805.1	NZ_CP007212.1	723835	770135
7707	GCF_001411805.1	NZ_CP007213.1	346333	381918
7708	GCF_001411805.1	NZ_CP007213.1	225840	282586
7709	GCF_001411805.1	NZ_CP007213.1	3579158	3595825
7710	GCF_001411805.1	NZ_CP007213.1	1964114	1975146
7711	GCF_001411805.1	NZ_CP007213.1	85448	157144
7712	GCF_001411805.1	NZ_CP007213.1	2140387	2182559
7723	GCF_000021925.1	NC_011830.1	5234165	5254306
7724	GCF_000021925.1	NC_011830.1	106769	117012
7725	GCF_000021925.1	NC_011830.1	4188029	4238925
7801	GCF_001518815.1	NZ_CP013987.1	2852592	2915986
7802	GCF_001518815.1	NZ_CP013987.1	3109396	3161680
7803	GCF_001518815.1	NZ_CP013987.1	4162541	4206138
7804	GCF_001518815.1	NZ_CP013987.1	1780534	1804132
7805	GCF_001518815.1	NZ_CP013987.1	1812316	1827026
7839	GCF_000299335.2	NZ_CP004387.1	1750316	1761186
7840	GCF_000299335.2	NZ_CP004387.1	3457328	3467733
7841	GCF_000299335.2	NZ_CP004387.1	1139601	1215745
7842	GCF_002355435.1	NZ_AP017313.1	2661162	2710514
7843	GCF_002355435.1	NZ_AP017313.1	5961918	6004708
7844	GCF_002355435.1	NZ_AP017313.1	1974563	1995400
7845	GCF_002355435.1	NZ_AP017313.1	4445704	4454501
7846	GCF_002355435.1	NZ_AP017313.1	4178628	4203266
7847	GCF_002355435.1	NZ_AP017313.1	1792517	1833585
7848	GCF_002355435.1	NZ_AP017313.1	3423847	3488621
7849	GCF_002355435.1	NZ_AP017313.1	5266414	5277878
7860	GCF_000024765.1	NC_013422.1	1124158	1144992
7861	GCF_000024765.1	NC_013422.1	1007502	1052752
7862	GCF_000024765.1	NC_013422.1	194143	204551
7863	GCF_000024765.1	NC_013422.1	1673170	1694052
7864	GCF_000024765.1	NC_013422.1	294956	305805
7865	GCF_000024765.1	NC_013422.1	1615331	1662855
7866	GCF_000024765.1	NC_013422.1	2391329	2432523
7867	GCF_000024765.1	NC_013422.1	937499	972262
7885	GCF_001628815.1	NZ_CP014963.1	747546	767316
7886	GCF_001628815.1	NZ_CP014963.1	1882730	1925205
7887	GCF_001628815.1	NZ_CP014963.1	3123526	3145719
7912	GCF_000325665.1	NC_019908.1	2180755	2204281
7913	GCF_000325665.1	NC_019908.1	1273383	1294382
7914	GCF_000325665.1	NC_019908.1	1583537	1592666
7920	GCF_000012885.1	NC_007498.2	735311	776214
7921	GCF_000012885.1	NC_007498.2	3084581	3139700
7922	GCF_000012885.1	NC_007498.2	432344	452230
7923	GCF_000012885.1	NC_007498.2	2449718	2476460
7924	GCF_000012885.1	NC_007498.2	526290	548489
7925	GCF_000012885.1	NC_007498.2	2265628	2295379
7996	GCF_001720485.1	NZ_CP017114.1	2166716	2177109
7997	GCF_001720485.1	NZ_CP017114.1	3867684	3878629
7998	GCF_001720485.1	NZ_CP017114.1	1563816	1611952
7999	GCF_001720485.1	NZ_CP017114.1	3611367	3623794
8000	GCF_001720485.1	NZ_CP017114.1	3816687	3826341
8001	GCF_001720485.1	NZ_CP017114.1	887396	931386
8065	GCF_001713475.1	NZ_CP016499.1	3813767	3834937
8066	GCF_001713475.1	NZ_CP016499.1	4064393	4125143
8067	GCF_001713475.1	NZ_CP016499.1	3674760	3684702
8068	GCF_001713475.1	NZ_CP016499.1	887616	907442
8069	GCF_001713475.1	NZ_CP016499.1	864539	885241
8070	GCF_001713475.1	NZ_CP016499.1	364235	382033
8071	GCF_001713475.1	NZ_CP016499.1	4131023	4141920
8072	GCF_001713475.1	NZ_CP016500.1	300979	321648
8073	GCF_001713475.1	NZ_CP016499.1	2641959	2660782
8213	GCF_002082565.1	NZ_CP020562.1	1938924	1949323
8214	GCF_002082565.1	NZ_CP020562.1	2325023	2347699
8215	GCF_002082565.1	NZ_CP020562.1	2596806	2644120
8216	GCF_002082565.1	NZ_CP020562.1	3835486	3847934
8217	GCF_900232105.1	NZ_LT934425.1	826198	870328
8218	GCF_900232105.1	NZ_LT934425.1	2363685	2385767
8219	GCF_900232105.1	NZ_LT934425.1	3728052	3769942
8220	GCF_900232105.1	NZ_LT934425.1	345771	386827
8221	GCF_900232105.1	NZ_LT934425.1	3707392	3718478
8222	GCF_900232105.1	NZ_LT934425.1	3919256	3960468
8223	GCF_900232105.1	NZ_LT934425.1	241015	249526
8238	GCF_000385925.1	NC_021175.1	1767276	1808455
8243	GCF_001047675.1	NZ_CP011975.1	3667810	3694161
8244	GCF_001047675.1	NZ_CP011975.1	3755768	3787292
8245	GCF_001047675.1	NZ_CP011975.1	2209047	2221738
8246	GCF_001047675.1	NZ_CP011975.1	2747493	2773256
8251	GCF_003065425.1	NZ_CP026949.1	1316853	1361046
8252	GCF_003065425.1	NZ_CP026949.1	1504719	1525499
8371	GCF_900129425.1	NZ_LT670817.1	5251790	5302448
8372	GCF_900129425.1	NZ_LT670817.1	2638889	2660880
8373	GCF_900129425.1	NZ_LT670817.1	6341571	6389017
8374	GCF_900129425.1	NZ_LT670817.1	3718717	3742466
8375	GCF_900129425.1	NZ_LT670817.1	7071293	7091857
8376	GCF_900129425.1	NZ_LT670817.1	6101649	6142699
8377	GCF_900129425.1	NZ_LT670817.1	4499469	4518723
8378	GCF_900129425.1	NZ_LT670817.1	3644758	3655140
8379	GCF_900129425.1	NZ_LT670817.1	5025765	5036668
8424	GCF_000011385.1	NC_005125.1	2044878	2120787
8425	GCF_000011385.1	NC_005125.1	2991065	3057385
8426	GCF_000011385.1	NC_005125.1	1360647	1395028
8427	GCF_000011385.1	NC_005125.1	1838198	1856960
8428	GCF_000011385.1	NC_005125.1	4241198	4264383
8429	GCF_000011385.1	NC_005125.1	4406531	4460489
8430	GCF_000011385.1	NC_005125.1	2657693	2698797
8469	GCF_000023145.1	NC_012704.1	1577130	1598183
8470	GCF_000023145.1	NC_012704.1	17117	58287
8471	GCF_000023145.1	NC_012704.1	2099983	2152552
8530	GCF_002356515.1	NZ_AP017605.1	5544511	5564585
8531	GCF_002356515.1	NZ_AP017605.1	4838818	4861253
8532	GCF_002356515.1	NZ_AP017605.1	5250242	5269895
8533	GCF_002356515.1	NZ_AP017605.1	5796138	5807173
8534	GCF_002356515.1	NZ_AP017605.1	6205446	6226061
8535	GCF_002356515.1	NZ_AP017605.1	5284991	5306482
8536	GCF_002356515.1	NZ_AP017605.1	5718917	5738044
8537	GCF_002356515.1	NZ_AP017605.1	5331825	5372734
8538	GCF_002356515.1	NZ_AP017605.1	2124189	2146227
8539	GCF_002356515.1	NZ_AP017605.1	5172695	5192963
8540	GCF_002356515.1	NZ_AP017605.1	3738080	3748467
8541	GCF_002356515.1	NZ_AP017605.1	1742262	1786381
8542	GCF_002356515.1	NZ_AP017605.1	872087	892915
8543	GCF_002356515.1	NZ_AP017606.1	1638	48953
8544	GCF_900120375.1	NZ_LT635480.1	322132	342282
8582	GCF_900105885.1	NZ_LT629780.1	1630457	1693528
8583	GCF_900105885.1	NZ_LT629780.1	2015288	2043883
8685	GCF_002080455.1	NZ_CP020555.1	4601433	4658983
8686	GCF_002080455.1	NZ_CP020555.1	1021506	1067277
8687	GCF_002080455.1	NZ_CP020555.1	541182	568054
8688	GCF_002080455.1	NZ_CP020555.1	391019	432081
8689	GCF_002080455.1	NZ_CP020555.1	87136	140489
8690	GCF_002080455.1	NZ_CP020555.1	7936246	7957287
8691	GCF_002080455.1	NZ_CP020555.1	676178	696927
8692	GCF_002080455.1	NZ_CP020555.1	1925838	1934994
8693	GCF_002080455.1	NZ_CP020555.1	1305162	1356273
8694	GCF_002080455.1	NZ_CP020555.1	5067905	5079687
8695	GCF_002080455.1	NZ_CP020555.1	572704	592224
8696	GCF_002080455.1	NZ_CP020555.1	7506766	7550141
8697	GCF_002080455.1	NZ_CP020555.1	461098	473708
8698	GCF_002080455.1	NZ_CP020555.1	151871	160100
8699	GCF_002080455.1	NZ_CP020555.1	7317784	7390279
8700	GCF_002080455.1	NZ_CP020555.1	2229742	2243140
8701	GCF_002080455.1	NZ_CP020555.1	4022866	4064646
8702	GCF_002080455.1	NZ_CP020555.1	6754837	6764148
8703	GCF_002080455.1	NZ_CP020555.1	2036513	2140511
8704	GCF_002080455.1	NZ_CP020555.1	6663648	6723567
8705	GCF_002080455.1	NZ_CP020555.1	6806651	6870477
8706	GCF_002080455.1	NZ_CP020555.1	281671	343691
8707	GCF_002080455.1	NZ_CP020555.1	54179	84400
8708	GCF_002080455.1	NZ_CP020555.1	1178800	1265015
8709	GCF_002080455.1	NZ_CP020555.1	1710581	1755012
8710	GCF_002080455.1	NZ_CP020555.1	7972136	7983030
8711	GCF_002080455.1	NZ_CP020555.1	1774021	1815675
8712	GCF_002080455.1	NZ_CP020555.1	3154598	3195768
8713	GCF_002080455.1	NZ_CP020555.1	1426564	1453429
8714	GCF_002080455.1	NZ_CP020555.1	834380	854959
8715	GCF_002080455.1	NZ_CP020555.1	6957234	7027152
8716	GCF_002080455.1	NZ_CP020555.1	7464519	7474924
8717	GCF_002080455.1	NZ_CP020555.1	737078	758295
8718	GCF_002080455.1	NZ_CP020555.1	925034	947839
8719	GCF_002080455.1	NZ_CP020555.1	1817118	1838965
8720	GCF_002080455.1	NZ_CP020555.1	7611424	7621910
8721	GCF_002080455.1	NZ_CP020555.1	163726	224643
8727	GCF_001189555.1	NZ_CP012071.1	1206811	1226949
8728	GCF_000190575.1	NC_015164.1	2098950	2141434
8729	GCF_000190575.1	NC_015168.1	8431	19280
8730	GCF_000190575.1	NC_015164.1	1188873	1230013
8731	GCF_000190575.1	NC_015164.1	3807589	3848810
8732	GCF_000190575.1	NC_015165.1	5814	40303
8826	GCF_001767235.1	NZ_CP017599.1	1333064	1398366
8827	GCF_001767235.1	NZ_CP017599.1	8068427	8089300
8828	GCF_001767235.1	NZ_CP017599.1	3726812	3735089
8829	GCF_001767235.1	NZ_CP017599.1	4764882	4877966
8830	GCF_001767235.1	NZ_CP017599.1	9033955	9042935
8831	GCF_001767235.1	NZ_CP017599.1	4608704	4651993
8832	GCF_001767235.1	NZ_CP017599.1	5020166	5041180
8833	GCF_001767235.1	NZ_CP017599.1	8179781	8235092
8834	GCF_001767235.1	NZ_CP017599.1	3481783	3530365
8835	GCF_001767235.1	NZ_CP017599.1	4308004	4407057
8836	GCF_001767235.1	NZ_CP017599.1	8620821	8661772
8837	GCF_001767235.1	NZ_CP017599.1	1971146	2019201
8838	GCF_001767235.1	NZ_CP017599.1	6044147	6097468
8839	GCF_001767235.1	NZ_CP017599.1	2686023	2739378
8840	GCF_001767235.1	NZ_CP017599.1	1033005	1083042
8841	GCF_001767235.1	NZ_CP017599.1	2457925	2584772
8842	GCF_001767235.1	NZ_CP017599.1	5416955	5438313
8843	GCF_001767235.1	NZ_CP017599.1	688923	751282
8844	GCF_001767235.1	NZ_CP017599.1	118821	130227
8845	GCF_001767235.1	NZ_CP017599.1	2914205	2959217
8846	GCF_001767235.1	NZ_CP017599.1	7271034	7284852
8847	GCF_001767235.1	NZ_CP017599.1	6560164	6583883
8848	GCF_001767235.1	NZ_CP017599.1	8588164	8609353
8849	GCF_001767235.1	NZ_CP017599.1	180975	202319
8850	GCF_001767235.1	NZ_CP017599.1	8024028	8068293
8851	GCF_001767235.1	NZ_CP017599.1	3828770	3902090
8852	GCF_001767235.1	NZ_CP017599.1	3977484	4026851
8853	GCF_001767235.1	NZ_CP017599.1	9426921	9476335
8854	GCF_001767235.1	NZ_CP017599.1	4159419	4201108
8855	GCF_001767235.1	NZ_CP017599.1	5816300	5834560
8856	GCF_001767235.1	NZ_CP017599.1	9297766	9308141
8857	GCF_001767235.1	NZ_CP017599.1	6316924	6337204
8858	GCF_001767235.1	NZ_CP017599.1	8546281	8569338
8859	GCF_001767235.1	NZ_CP017599.1	5320539	5339531
8860	GCF_001767235.1	NZ_CP017599.1	5671701	5691482
8861	GCF_001767235.1	NZ_CP017599.1	553708	564121
8862	GCF_001767235.1	NZ_CP017599.1	3569530	3678243
8863	GCF_001767235.1	NZ_CP017599.1	7838776	7886850
8864	GCF_001767235.1	NZ_CP017599.1	4906172	4926607
8865	GCF_001767235.1	NZ_CP017599.1	7423633	7508474
8866	GCF_001767235.1	NZ_CP017599.1	7895716	7996959
8867	GCF_001767235.1	NZ_CP017599.1	6741017	6762931
8868	GCF_001767235.1	NZ_CP017599.1	1096115	1137856
8899	GCF_000972865.1	NZ_CP011144.1	2234991	2276326
8900	GCF_000972865.1	NZ_CP011144.1	3115614	3126478
8913	GCF_000597865.1	NZ_CP007452.1	968196	988340
8914	GCF_000597865.1	NZ_CP007452.1	1282751	1293540
8919	GCF_000346225.2	NZ_CP017432.1	2810750	2858262
8920	GCF_000346225.2	NZ_CP017432.1	1076544	1085281
8921	GCF_000346225.2	NZ_CP017432.1	4610595	4654194
8922	GCF_000346225.2	NZ_CP017432.1	3485238	3508489
8923	GCF_000346225.2	NZ_CP017432.1	4962919	4973765
8924	GCF_000346225.2	NZ_CP017432.1	1641799	1656582
8925	GCF_000346225.2	NZ_CP017432.1	2971983	3043758
9020	GCF_000304315.1	NC_018485.1	1744224	1766198
9021	GCF_000304315.1	NC_018485.1	3748413	3759340
9022	GCF_000304315.1	NC_018485.1	919869	940523
9023	GCF_000304315.1	NC_018485.1	764907	811980
9024	GCF_000304315.1	NC_018485.1	1717565	1735968
9025	GCF_000304315.1	NC_018485.1	3594205	3602589
9026	GCF_000304315.1	NC_018485.1	1609442	1633148
9027	GCF_000304315.1	NC_018485.1	790	16581
9028	GCF_000304315.1	NC_018485.1	2200060	2209876
9029	GCF_000304315.1	NC_018485.1	1473407	1519770
9030	GCF_000304315.1	NC_018485.1	3268274	3291490
9031	GCF_000304315.1	NC_018485.1	1452780	1462799
9032	GCF_000304315.1	NC_018485.1	2768739	2820207
9039	GCF_002277895.1	NZ_CP022998.1	1375799	1416852
9040	GCF_002277895.1	NZ_CP022999.1	1195192	1215852
9041	GCF_002277895.1	NZ_CP023000.1	852464	904957
9042	GCF_002277895.1	NZ_CP022998.1	494262	505117
9043	GCF_002277895.1	NZ_CP022998.1	2346519	2367380
9044	GCF_002277895.1	NZ_CP023000.1	573685	617159
9045	GCF_002277895.1	NZ_CP022999.1	7534	51512
9046	GCF_002277895.1	NZ_CP023000.1	471430	493295
9047	GCF_002277895.1	NZ_CP022998.1	2011661	2059131
9048	GCF_002277895.1	NZ_CP022999.1	844926	878692
9072	GCF_000968375.1	NZ_CP009933.1	5267308	5287446
9073	GCF_000968375.1	NZ_CP009933.1	5304404	5314680
9074	GCF_000968375.1	NZ_CP009933.1	37317	59740
9075	GCF_002119525.1	NZ_CP017916.1	2262731	2318674
9076	GCF_002119525.1	NZ_CP017916.1	777185	820784
9077	GCF_002119525.1	NZ_CP017916.1	39751	50612
9078	GCF_002119525.1	NZ_CP017916.1	2838967	2871475
9079	GCF_002119525.1	NZ_CP017917.1	54106	64493
9167	GCF_000496595.1	NC_022793.1	1099047	1119908
9168	GCF_000496595.1	NC_022793.1	809095	850277
9171	GCF_900187405.1	NZ_LT896716.1	2115099	2137139
9172	GCF_900187405.1	NZ_LT896716.1	84918	127399
9173	GCF_900187405.1	NZ_LT896716.1	2413532	2467034
9189	GCF_000710505.1	NZ_CM002803.1	1556760	1614218
9190	GCF_000710505.1	NZ_CM002803.1	3761474	3783424
9191	GCF_000710505.1	NZ_CM002803.1	843514	863574
9192	GCF_000710505.1	NZ_CM002803.1	3886851	3981216
9193	GCF_000710505.1	NZ_CM002808.1	5406	68840
9194	GCF_000710505.1	NZ_CM002803.1	933375	952680
9195	GCF_000710505.1	NZ_CM002803.1	2989917	3031537
9196	GCF_000710505.1	NZ_CM002803.1	3504267	3535689
9197	GCF_000710505.1	NZ_CM002804.1	19867	30677
9198	GCF_000710505.1	NZ_CM002803.1	2193750	2284755
9199	GCF_000710505.1	NZ_CM002803.1	264311	305469
9220	GCF_000166335.1	NC_014657.1	570495	590639
9325	GCF_000153125.2	NZ_CM002299.1	1294458	1315478
9326	GCF_000153125.2	NZ_CM002299.1	4268946	4279819
9417	GCF_000960975.1	NZ_CP010803.1	1898472	1913283
9418	GCF_000960975.1	NZ_CP010803.1	321013	331901
9419	GCF_000960975.1	NZ_CP010803.1	1039195	1073150
9420	GCF_000960975.1	NZ_CP010803.1	3891132	3911957
9447	GCF_000284275.1	NC_017082.1	5793623	5844480
9448	GCF_000284275.1	NC_017082.1	6468463	6548113
9449	GCF_000284275.1	NC_017082.1	5960199	6002840
9450	GCF_000284275.1	NC_017082.1	6990052	7010724
9451	GCF_000284275.1	NC_017082.1	5103515	5128556
9452	GCF_000284275.1	NC_017082.1	1996617	2017018
9453	GCF_000284275.1	NC_017082.1	3510880	3530537
9468	GCF_000026185.1	NC_010694.1	1054590	1075235
9469	GCF_000026185.1	NC_010694.1	2408436	2434680
9470	GCF_000026185.1	NC_010694.1	2716948	2727725
9471	GCF_000026185.1	NC_010694.1	3223032	3273088
9472	GCF_000026185.1	NC_010694.1	3378707	3391062
9513	GCF_002812705.1	NZ_CP025030.1	5010513	5032224
9514	GCF_002812705.1	NZ_CP025030.1	4263778	4311386
9515	GCF_002812705.1	NZ_CP025030.1	5544460	5567012
9516	GCF_002812705.1	NZ_CP025030.1	3365021	3408681
9517	GCF_002812705.1	NZ_CP025030.1	1511032	1552964
9518	GCF_002812705.1	NZ_CP025030.1	3191946	3202351
9519	GCF_001605965.1	NZ_CP014947.1	4789081	4842080
9520	GCF_001605965.1	NZ_CP014947.1	759509	789078
9521	GCF_001605965.1	NZ_CP014947.1	2043199	2052440
9522	GCF_001605965.1	NZ_CP014947.1	3746541	3757426
9523	GCF_001605965.1	NZ_CP014947.1	4464397	4487650
9524	GCF_001605965.1	NZ_CP014947.1	2722945	2785427
9525	GCF_001605965.1	NZ_CP014947.1	1071999	1115604
9526	GCF_001605965.1	NZ_CP014947.1	5024737	5039619
9527	GCF_900103365.1	NZ_LT629703.1	874088	897807
9528	GCF_900103365.1	NZ_LT629703.1	4909343	4929976
9529	GCF_900103365.1	NZ_LT629703.1	7558834	7584236
9530	GCF_900103365.1	NZ_LT629703.1	1455789	1475588
9531	GCF_900103365.1	NZ_LT629703.1	3596331	3637384
9532	GCF_900103365.1	NZ_LT629703.1	6339891	6364886
9533	GCF_900103365.1	NZ_LT629703.1	166188	185460
9534	GCF_900103365.1	NZ_LT629703.1	4543132	4562564
9535	GCF_900103365.1	NZ_LT629703.1	4067176	4120112
9536	GCF_900103365.1	NZ_LT629703.1	1990375	2001227
9630	GCF_000827935.1	NZ_CP010520.1	2842728	2862866
9671	GCF_002271215.1	NZ_CP018628.1	4542019	4552643
9672	GCF_002271215.1	NZ_CP018628.1	1235293	1287417
9673	GCF_002271215.1	NZ_CP018628.1	1579214	1605516
9674	GCF_002271215.1	NZ_CP018628.1	4243969	4287563
9701	GCF_000092865.1	NC_014151.1	3675542	3748085
9702	GCF_000092865.1	NC_014151.1	230628	242437
9703	GCF_000092865.1	NC_014151.1	398739	439882
9704	GCF_000092865.1	NC_014151.1	1286192	1327272
9705	GCF_000092865.1	NC_014151.1	3194562	3216824
9715	GCF_000092985.1	NC_014210.1	1237291	1290245
9716	GCF_000092985.1	NC_014210.1	2091441	2183061
9717	GCF_000092985.1	NC_014210.1	3115573	3138194
9718	GCF_000092985.1	NC_014210.1	4269125	4294885
9719	GCF_000092985.1	NC_014210.1	1615967	1637036
9720	GCF_000092985.1	NC_014210.1	5050975	5163656
9721	GCF_000092985.1	NC_014210.1	1391768	1412503
9722	GCF_000092985.1	NC_014211.1	360755	371151
9723	GCF_000092985.1	NC_014210.1	1311981	1323823
9724	GCF_000092985.1	NC_014211.1	159550	179994
9725	GCF_000092985.1	NC_014210.1	5313021	5335432
9726	GCF_000092985.1	NC_014210.1	575372	633031
9727	GCF_000092985.1	NC_014210.1	2649756	2693312
9728	GCF_000092985.1	NC_014210.1	4021200	4032304
9729	GCF_000092985.1	NC_014210.1	5560624	5626252
9767	GCF_001548115.1	NZ_AP014821.1	3222284	3262643
9768	GCF_001548115.1	NZ_AP014821.1	1830520	1849839
9769	GCF_001548115.1	NZ_AP014821.1	606083	626654
9770	GCF_001548115.1	NZ_AP014821.1	2370234	2391047
9771	GCF_001548115.1	NZ_AP014821.1	3993736	4042229
9794	GCF_900091445.1	NZ_LT607733.1	2300062	2345168
9795	GCF_900091445.1	NZ_LT607733.1	6228786	6249725
9796	GCF_900091445.1	NZ_LT607733.1	5379679	5394462
9797	GCF_900091445.1	NZ_LT607733.1	2124813	2135653
9798	GCF_900091445.1	NZ_LT607733.1	6661326	6728662
9799	GCF_900091445.1	NZ_LT607733.1	4398685	4421715
9800	GCF_900091445.1	NZ_LT607733.1	2144281	2272137
9801	GCF_900091445.1	NZ_LT607733.1	6056701	6077601
9802	GCF_900091445.1	NZ_LT607733.1	879133	921368
9803	GCF_900091445.1	NZ_LT607733.1	6119384	6169793
9804	GCF_900091445.1	NZ_LT607733.1	2015341	2037157
9805	GCF_900091445.1	NZ_LT607733.1	3627989	3862834
9806	GCF_900091445.1	NZ_LT607733.1	1514583	1535093
9807	GCF_900091445.1	NZ_LT607733.1	6181060	6223664
9808	GCF_900091445.1	NZ_LT607733.1	5650857	5711654
9809	GCF_900091445.1	NZ_LT607733.1	2773827	2853409
9810	GCF_900091445.1	NZ_LT607733.1	3143962	3165543
9811	GCF_900091445.1	NZ_LT607733.1	5887562	5962398
9812	GCF_900091445.1	NZ_LT607733.1	2489856	2562375
9813	GCF_900091445.1	NZ_LT607733.1	3883593	3934411
9814	GCF_900091445.1	NZ_LT607733.1	2695534	2747115
9815	GCF_900091445.1	NZ_LT607733.1	4985451	5129834
9816	GCF_900091445.1	NZ_LT607733.1	1667792	1688391
9817	GCF_900091445.1	NZ_LT607733.1	2902809	2922808
9818	GCF_900091445.1	NZ_LT607733.1	6906361	6950767
9819	GCF_900091445.1	NZ_LT607733.1	2045535	2096392
9835	GCF_000007665.1	NC_006087.1	1486108	1512307
9836	GCF_000007665.1	NC_006087.1	43994	85013
9837	GCF_000007665.1	NC_006087.1	1994191	2014614
9838	GCF_000007665.1	NC_006087.1	1598120	1635939
9930	GCF_000241955.1	NC_016818.1	2844379	2864961
9931	GCF_000241955.1	NC_016818.1	4065156	4090522
9932	GCF_000241955.1	NC_016818.1	2240188	2252573
9933	GCF_000241955.1	NC_016818.1	998394	1041997
9934	GCF_000007125.1	NC_003318.1	55632	100015
9935	GCF_000007125.1	NC_003317.1	1136265	1177447
9936	GCF_000007125.1	NC_003317.1	1108308	1129142
9937	GCF_000007125.1	NC_003317.1	1967183	1994993
9953	GCF_002310815.1	NZ_CP011032.1	2628357	2639149
9954	GCF_002310815.1	NZ_CP011032.1	2679424	2721488
9955	GCF_002310815.1	NZ_CP011033.1	234958	334620
9956	GCF_002310815.1	NZ_CP011032.1	1896509	1919539
9957	GCF_002310815.1	NZ_CP011032.1	3912794	3925212
9961	GCF_000157895.3	NC_022663.1	1867044	1926321
9962	GCF_000157895.3	NC_022663.1	826324	886802
9963	GCF_000157895.3	NC_022663.1	355425	405919
9964	GCF_000157895.3	NC_022663.1	456554	523246
9965	GCF_000157895.3	NC_022663.1	5717541	5758690
9966	GCF_000157895.3	NC_022663.1	2312024	2358031
9967	GCF_000157895.3	NC_022663.1	5850479	5918406
9968	GCF_000157895.3	NC_022663.1	1669241	1709358
9969	GCF_000157895.3	NC_022663.1	2440604	2488771
9970	GCF_000157895.3	NC_022663.1	4464332	4529524
9971	GCF_000157895.3	NC_022663.1	6207142	6272622
9972	GCF_000157895.3	NC_022663.1	2422789	2433596
9973	GCF_000157895.3	NC_022663.1	1071550	1133459
9974	GCF_000157895.3	NC_022663.1	5807133	5847493
9975	GCF_000157895.3	NC_022663.1	5666273	5708198
9976	GCF_000157895.3	NC_022663.1	1578642	1633445
9977	GCF_000157895.3	NC_022663.1	6020340	6086490
9978	GCF_000157895.3	NC_022663.1	3073743	3116818
9979	GCF_000157895.3	NC_022663.1	3858120	3899820
9980	GCF_000157895.3	NC_022663.1	2799570	2844974
9981	GCF_000157895.3	NC_022663.1	4280575	4305873
9982	GCF_000157895.3	NC_022663.1	4782581	4848715
9983	GCF_000157895.3	NC_022663.1	5236611	5362067
9984	GCF_000157895.3	NC_022663.1	4918879	4963870
9985	GCF_001735765.2	NZ_CP017253.2	2577983	2598121
10019	GCF_001444405.1	NZ_CP013187.1	710506	719634
10020	GCF_001444405.1	NZ_CP013188.1	559469	622626
10021	GCF_001444405.1	NZ_CP013187.1	2346182	2357004
10022	GCF_001444405.1	NZ_CP013187.1	527113	550796
10023	GCF_001444405.1	NZ_CP013187.1	1245618	1292508
10024	GCF_001444405.1	NZ_CP013187.1	3773308	3797706
10042	GCF_002795865.1	NZ_CP024920.1	1993944	2018261
10043	GCF_002795865.1	NZ_CP024920.1	1859623	1870472
10044	GCF_002795865.1	NZ_CP024920.1	440380	462586
10135	GCF_000024265.1	NC_013204.1	3422000	3432898
10136	GCF_000024265.1	NC_013204.1	3497888	3508701
10137	GCF_000024265.1	NC_013204.1	2654436	2675315
10150	GCF_001189535.1	NZ_CP012070.1	2014268	2057675
10151	GCF_001189535.1	NZ_CP012070.1	2576964	2618068
10152	GCF_001189535.1	NZ_CP012070.1	180905	206074
10153	GCF_001189535.1	NZ_CP012070.1	321210	342095
10154	GCF_001189535.1	NZ_CP012070.1	3068983	3111638
10206	GCF_002305875.1	NZ_CP022098.1	11205424	11216255
10207	GCF_002305875.1	NZ_CP022098.1	7095502	7106141
10208	GCF_002305875.1	NZ_CP022098.1	5396510	5459169
10209	GCF_002305875.1	NZ_CP022098.1	11512207	11559433
10210	GCF_002305875.1	NZ_CP022098.1	10471058	10481086
10211	GCF_002305875.1	NZ_CP022098.1	9193310	9238825
10212	GCF_002305875.1	NZ_CP022098.1	3769834	3791403
10213	GCF_002305875.1	NZ_CP022098.1	9828129	9896980
10214	GCF_002305875.1	NZ_CP022098.1	1480760	1502429
10215	GCF_002305875.1	NZ_CP022098.1	7304833	7369406
10216	GCF_002305875.1	NZ_CP022098.1	84879	94722
10217	GCF_002305875.1	NZ_CP022098.1	6914135	6971652
10218	GCF_002305875.1	NZ_CP022098.1	610043	629032
10219	GCF_002305875.1	NZ_CP022098.1	7411442	7492229
10220	GCF_002305875.1	NZ_CP022098.1	7787304	7869009
10221	GCF_002305875.1	NZ_CP022098.1	9328955	9368235
10222	GCF_002305875.1	NZ_CP022098.1	55353	72848
10223	GCF_002305875.1	NZ_CP022098.1	11812283	11833345
10224	GCF_002305875.1	NZ_CP022098.1	1849702	1900573
10225	GCF_002305875.1	NZ_CP022098.1	8400777	8410898
10226	GCF_002305875.1	NZ_CP022098.1	4696433	4706577
10227	GCF_002305875.1	NZ_CP022098.1	9436989	9507091
10228	GCF_002305875.1	NZ_CP022098.1	10374190	10394379
10229	GCF_002305875.1	NZ_CP022098.1	1399536	1419707
10230	GCF_002305875.1	NZ_CP022098.1	2317866	2325596
10231	GCF_002305875.1	NZ_CP022098.1	3037723	3060080
10232	GCF_002305875.1	NZ_CP022098.1	6031472	6072513
10233	GCF_002305875.1	NZ_CP022098.1	2672775	2714812
10234	GCF_002305875.1	NZ_CP022098.1	6642741	6665625
10235	GCF_002305875.1	NZ_CP022098.1	979844	1003566
10236	GCF_002305875.1	NZ_CP022098.1	5857766	5867078
10237	GCF_002305875.1	NZ_CP022098.1	3916553	3936246
10238	GCF_002305875.1	NZ_CP022098.1	9085228	9108573
10239	GCF_002305875.1	NZ_CP022098.1	4125329	4176539
10240	GCF_002305875.1	NZ_CP022098.1	4793446	4815748
10241	GCF_002305875.1	NZ_CP022098.1	7224652	7246779
10242	GCF_002305875.1	NZ_CP022098.1	3179119	3200336
10243	GCF_002305875.1	NZ_CP022098.1	4268420	4288358
10244	GCF_002305875.1	NZ_CP022098.1	7121943	7178584
10245	GCF_002305875.1	NZ_CP022098.1	3245092	3294568
10246	GCF_002305875.1	NZ_CP022098.1	6764783	6817441
10247	GCF_002305875.1	NZ_CP022098.1	5460897	5478239
10248	GCF_002305875.1	NZ_CP022098.1	1079127	1098215
10249	GCF_002305875.1	NZ_CP022098.1	2634317	2670136
10250	GCF_002305875.1	NZ_CP022098.1	9289066	9308176
10251	GCF_002305875.1	NZ_CP022098.1	2171414	2215426
10252	GCF_002305875.1	NZ_CP022098.1	8185399	8309696
10270	GCF_002356315.1	NZ_AP018164.1	4083237	4165148
10271	GCF_002356315.1	NZ_AP018164.1	3545421	3606675
10272	GCF_002356315.1	NZ_AP018164.1	1573965	1594916
10273	GCF_002356315.1	NZ_AP018164.1	2010844	2050198
10274	GCF_002356315.1	NZ_AP018164.1	899605	960598
10275	GCF_002356315.1	NZ_AP018164.1	2621449	2662199
10276	GCF_002356315.1	NZ_AP018164.1	2552409	2599117
10277	GCF_002356315.1	NZ_AP018164.1	4654188	4664989
10278	GCF_002356315.1	NZ_AP018164.1	1650482	1739092
10279	GCF_002356315.1	NZ_AP018164.1	2460065	2513604
10280	GCF_002356315.1	NZ_AP018164.1	3420683	3471948
10281	GCF_002356315.1	NZ_AP018164.1	3069818	3120831
10282	GCF_002356315.1	NZ_AP018164.1	1033479	1081347
10283	GCF_002356315.1	NZ_AP018164.1	5087444	5132832
10284	GCF_002356315.1	NZ_AP018164.1	1743486	1790105
10285	GCF_002356315.1	NZ_AP018164.1	231078	312937
10286	GCF_002356315.1	NZ_AP018164.1	2281033	2357863
10290	GCF_001984015.1	NZ_CP019572.1	1706285	1770054
10291	GCF_001984015.1	NZ_CP019572.1	5204130	5215003
10292	GCF_001984015.1	NZ_CP019572.1	5451389	5496420
10293	GCF_001984015.1	NZ_CP019572.1	1625581	1666637
10294	GCF_001984015.1	NZ_CP019572.1	4915698	4972505
10295	GCF_001984015.1	NZ_CP019572.1	3311217	3332165
10296	GCF_001984015.1	NZ_CP019572.1	1347807	1513737
10297	GCF_001984015.1	NZ_CP019572.1	2850670	2971054
10298	GCF_001984015.1	NZ_CP019572.1	3784204	3910898
10299	GCF_001984015.1	NZ_CP019572.1	1068441	1140088
10300	GCF_001984015.1	NZ_CP019572.1	779298	790102
10301	GCF_001984015.1	NZ_CP019572.1	3548630	3559028
10302	GCF_001984015.1	NZ_CP019572.1	2666422	2686986
10303	GCF_001984015.1	NZ_CP019572.1	47782	77020
10304	GCF_001984015.1	NZ_CP019572.1	2227179	2314454
10305	GCF_001984015.1	NZ_CP019572.1	3645693	3708011
10333	GCF_003065385.1	NZ_CP023277.1	1376236	1397298
10334	GCF_003065385.1	NZ_CP023277.1	172692	191590
10357	GCF_001704295.1	NZ_CP012334.1	1864869	1875268
10358	GCF_001704295.1	NZ_CP012334.1	4045082	4056006
10359	GCF_001704295.1	NZ_CP012334.1	5160905	5192451
10360	GCF_001704295.1	NZ_CP012334.1	3661328	3683024
10361	GCF_001704295.1	NZ_CP012334.1	2842719	2864023
10362	GCF_001704295.1	NZ_CP012334.1	750650	793251
10363	GCF_001704295.1	NZ_CP012334.1	2069190	2112922
10381	GCF_002163675.1	NZ_CP019334.1	346301	367144
10382	GCF_002163675.1	NZ_CP019334.1	3831685	3852186
10383	GCF_000968055.1	NC_022538.1	1149611	1170466
10384	GCF_000968055.1	NC_022538.1	1300470	1341616
10406	GCF_002736125.1	NZ_CP024085.1	3713295	3755117
10407	GCF_002736125.1	NZ_CP024085.1	2553036	2563870
10408	GCF_002736125.1	NZ_CP024085.1	2106102	2112501
10409	GCF_002736125.1	NZ_CP024085.1	2868075	2946329
10410	GCF_002736125.1	NZ_CP024085.1	1471639	1486461
10411	GCF_002736125.1	NZ_CP024085.1	4524999	4596957
10412	GCF_002736125.1	NZ_CP024085.1	1006254	1026848
10413	GCF_002736125.1	NZ_CP024085.1	4204492	4255639
10414	GCF_002736125.1	NZ_CP024085.1	1512428	1559931
10420	GCF_000328625.1	NC_019978.1	227162	256984
10421	GCF_000328625.1	NC_019978.1	1948650	1974413
10424	GCF_000016885.1	NC_009524.1	2562412	2590614
10426	GCF_900209925.1	NZ_LT907978.1	1552800	1610086
10427	GCF_900209925.1	NZ_LT907978.1	2780641	2803854
10428	GCF_900209925.1	NZ_LT907978.1	1136015	1156162
10549	GCF_002269385.1	NZ_CP022957.1	1405008	1458575
10550	GCF_002269385.1	NZ_CP022957.1	354823	374377
10551	GCF_002269385.1	NZ_CP022957.1	4131564	4172620
10552	GCF_002269385.1	NZ_CP022957.1	1608326	1629475
10557	GCF_001971685.1	NZ_CP019326.1	2040005	2050398
10558	GCF_001971685.1	NZ_CP019326.1	2385454	2406513
10559	GCF_001971685.1	NZ_CP019326.1	1589214	1612334
10560	GCF_000005825.2	NC_013791.2	585823	596213
10561	GCF_000005825.2	NC_013791.2	1654109	1665954
10562	GCF_000005825.2	NC_013791.2	192087	205178
10563	GCF_000005825.2	NC_013791.2	1319943	1340783
10564	GCF_000005825.2	NC_013792.1	264157	285222
10565	GCF_000005825.2	NC_013791.2	325725	366823
10566	GCF_000005825.2	NC_013791.2	694899	723912
10645	GCF_000242595.2	NC_017098.1	3243644	3254037
10646	GCF_000242595.2	NC_017098.1	882040	894179
10647	GCF_000242595.2	NC_017098.1	1867902	1888772
10648	GCF_000242595.2	NC_017098.1	1462954	1483144
10649	GCF_001457455.1	NZ_LN831026.1	496904	510228
10650	GCF_001457455.1	NZ_LN831026.1	2230428	2275189
10651	GCF_001457455.1	NZ_LN831026.1	1991696	2051867
10652	GCF_001457455.1	NZ_LN831026.1	2075764	2131112
10653	GCF_001457455.1	NZ_LN831026.1	1868191	1889064
10753	GCF_000238395.3	NZ_CP011026.1	549528	615736
10754	GCF_000238395.3	NZ_CP011025.1	1399265	1410123
10776	GCF_002752675.1	NZ_CP024608.1	5933234	5981682
10777	GCF_002752675.1	NZ_CP024608.1	4719902	4763515
10778	GCF_002752675.1	NZ_CP024608.1	543416	606615
10779	GCF_002752675.1	NZ_CP024608.1	4687135	4707723
10780	GCF_002752675.1	NZ_CP024608.1	6738336	6784712
10781	GCF_002752675.1	NZ_CP024608.1	4284360	4356984
10782	GCF_002752675.1	NZ_CP024608.1	4200925	4278193
10783	GCF_002752675.1	NZ_CP024608.1	5393216	5453984
10784	GCF_002752675.1	NZ_CP024608.1	2206172	2216564
10785	GCF_002752675.1	NZ_CP024608.1	5622304	5644093
10786	GCF_002752675.1	NZ_CP024608.1	5733470	5795030
10787	GCF_002752675.1	NZ_CP024608.1	4910332	5034682
10834	GCF_002240205.1	NZ_CP022571.1	801127	822060
10835	GCF_002240205.1	NZ_CP022571.1	741330	752233
10836	GCF_002240205.1	NZ_CP022571.1	1365705	1375969
10898	GCF_001742145.1	NZ_CP015749.1	4075417	4119046
10899	GCF_001742145.1	NZ_CP015749.1	5008326	5030841
10900	GCF_001742145.1	NZ_CP015749.1	4260320	4280971
10901	GCF_001742145.1	NZ_CP015749.1	4943972	4967788
10902	GCF_001742145.1	NZ_CP015749.1	3120101	3134507
10903	GCF_001742145.1	NZ_CP015749.1	1971452	1997853
10916	GCF_003097515.1	NZ_CP029188.1	5202842	5253021
10917	GCF_003097515.1	NZ_CP029188.1	5734154	5754036
10918	GCF_003097515.1	NZ_CP029188.1	5607701	5617685
10919	GCF_003097515.1	NZ_CP029188.1	3149682	3170267
10920	GCF_003097515.1	NZ_CP029188.1	6579802	6590222
10921	GCF_003097515.1	NZ_CP029188.1	2046454	2057668
10922	GCF_003097515.1	NZ_CP029188.1	3731714	3765200
10923	GCF_003097515.1	NZ_CP029188.1	116232	161641
10924	GCF_003097515.1	NZ_CP029188.1	7118723	7143835
10925	GCF_003097515.1	NZ_CP029188.1	1995033	2040849
10926	GCF_003097515.1	NZ_CP029188.1	6231505	6258035
10927	GCF_003097515.1	NZ_CP029188.1	606390	616819
10928	GCF_003097515.1	NZ_CP029188.1	5519519	5579922
10929	GCF_003097515.1	NZ_CP029188.1	6838261	6892890
10930	GCF_003097515.1	NZ_CP029188.1	2222260	2249122
10931	GCF_003097515.1	NZ_CP029188.1	5671634	5712711
10932	GCF_003097515.1	NZ_CP029188.1	5760834	5786471
10933	GCF_003097515.1	NZ_CP029188.1	5411092	5457495
10934	GCF_003097515.1	NZ_CP029188.1	4683873	4725316
10935	GCF_003097515.1	NZ_CP029188.1	6285171	6416007
10936	GCF_003097515.1	NZ_CP029188.1	3871180	3912490
10937	GCF_003097515.1	NZ_CP029188.1	3418746	3461521
10938	GCF_003097515.1	NZ_CP029188.1	16156	58120
10939	GCF_003097515.1	NZ_CP029188.1	5268638	5283559
10940	GCF_003097515.1	NZ_CP029188.1	6617754	6652498
10941	GCF_003097515.1	NZ_CP029188.1	6472984	6552814
10942	GCF_003097515.1	NZ_CP029188.1	7196275	7289495
10943	GCF_003097515.1	NZ_CP029188.1	6157333	6167579
10944	GCF_003097515.1	NZ_CP029188.1	62377	72105
10945	GCF_003097515.1	NZ_CP029188.1	260091	331051
10955	GCF_001766235.1	NZ_CP015164.1	1871774	1882569
10956	GCF_001766235.1	NZ_CP015164.1	2344819	2370015
10957	GCF_001766235.1	NZ_CP015164.1	932506	953652
10970	GCF_001750105.1	NZ_CP014143.1	1128374	1174386
10971	GCF_001750105.1	NZ_CP014143.1	312269	322674
10972	GCF_001750105.1	NZ_CP014143.1	120090	130948
10999	GCF_002163975.1	NZ_CP019636.1	308168	329626
11000	GCF_002163975.1	NZ_CP019636.1	3624227	3644311
11001	GCF_002163975.1	NZ_CP019636.1	5824404	5845337
11002	GCF_002163975.1	NZ_CP019636.1	2268097	2508763
11003	GCF_002163975.1	NZ_CP019636.1	1080295	1132473
11004	GCF_002163975.1	NZ_CP019636.1	1748079	1798143
11005	GCF_002163975.1	NZ_CP019636.1	2600886	2621393
11006	GCF_002163975.1	NZ_CP019636.1	344286	394045
11007	GCF_002163975.1	NZ_CP019636.1	855603	866222
11008	GCF_002163975.1	NZ_CP019636.1	3794850	3850264
11009	GCF_002163975.1	NZ_CP019636.1	1620823	1643303
11010	GCF_002163975.1	NZ_CP019636.1	958777	1011938
11011	GCF_002163975.1	NZ_CP019636.1	4271061	4353862
11012	GCF_002163975.1	NZ_CP019636.1	2683410	2768967
11013	GCF_002163975.1	NZ_CP019636.1	4214165	4256056
11014	GCF_002163975.1	NZ_CP019636.1	4005986	4016220
11015	GCF_002163975.1	NZ_CP019636.1	4105011	4147359
11016	GCF_002163975.1	NZ_CP019636.1	1225582	1267343
11046	GCF_000020005.1	NC_010718.1	2071826	2082627
11047	GCF_000020005.1	NC_010718.1	1844497	1864635
11077	GCF_000208405.1	NC_015437.1	607298	627448
11146	GCF_000981525.1	NZ_LN774769.1	1286736	1307687
11210	GCF_000242455.2	NC_019892.1	867823	907209
11211	GCF_000242455.2	NC_019892.1	4830954	4869869
11212	GCF_000242455.2	NC_019892.1	3712604	3734029
11213	GCF_000242455.2	NC_019892.1	8901528	8962238
11214	GCF_000242455.2	NC_019892.1	9075718	9097836
11215	GCF_000242455.2	NC_019892.1	2534421	2583328
11216	GCF_000242455.2	NC_019892.1	8199905	8210751
11217	GCF_000242455.2	NC_019892.1	6936608	6988203
11218	GCF_000242455.2	NC_019892.1	6526252	6545179
11219	GCF_000242455.2	NC_019892.1	4533570	4585761
11220	GCF_000242455.2	NC_019892.1	5151047	5171491
11236	GCF_000219585.1	NC_015731.1	3395706	3406564
11237	GCF_000219585.1	NC_015731.1	2027642	2080673
11238	GCF_000219585.1	NC_015731.1	1646024	1667095
11239	GCF_000219585.1	NC_015731.1	1152885	1173191
11241	GCF_000024065.1	NC_013174.1	351631	372570
11256	GCF_000012305.1	NC_007204.1	506061	547150
11257	GCF_000012305.1	NC_007204.1	367882	395512
11263	GCF_000025005.1	NC_013526.1	1008117	1035056
11264	GCF_000025005.1	NC_013526.1	166601	187441
11265	GCF_000025005.1	NC_013525.1	1243971	1266405
11270	GCF_000332275.1	NZ_CM001776.1	4822455	4922007
11271	GCF_000332275.1	NZ_CM001776.1	4431193	4442318
11272	GCF_000332275.1	NZ_CM001776.1	517245	527131
11273	GCF_000332275.1	NZ_CM001776.1	3109679	3171542
11274	GCF_000332275.1	NZ_CM001776.1	898539	908755
11275	GCF_000332275.1	NZ_CM001776.1	442252	452630
11276	GCF_000332275.1	NZ_CM001776.1	2122816	2142805
11277	GCF_000332275.1	NZ_CM001776.1	4566278	4587118
11387	GCF_001078055.1	NZ_CP010777.1	2529331	2550165
11388	GCF_001078055.1	NZ_CP010777.1	3761445	3802555
11411	GCF_900090295.1	NZ_LT607753.1	1020483	1092999
11412	GCF_900090295.1	NZ_LT607753.1	592416	615571
11413	GCF_900090295.1	NZ_LT607753.1	3826508	3847474
11414	GCF_900090295.1	NZ_LT607753.1	3118286	3159336
11415	GCF_900090295.1	NZ_LT607753.1	1635012	1655147
11416	GCF_900090295.1	NZ_LT607753.1	3743539	3763623
11417	GCF_900090295.1	NZ_LT607753.1	1466940	1491728
11418	GCF_900090295.1	NZ_LT607753.1	6433534	6490603
11419	GCF_900090295.1	NZ_LT607753.1	5945431	6011875
11420	GCF_900090295.1	NZ_LT607753.1	1241736	1298468
11421	GCF_900090295.1	NZ_LT607753.1	6703202	6758490
11422	GCF_900090295.1	NZ_LT607753.1	5566945	5578730
11423	GCF_900090295.1	NZ_LT607753.1	726463	780486
11424	GCF_900090295.1	NZ_LT607753.1	6178730	6405463
11425	GCF_900090295.1	NZ_LT607753.1	5831738	5873442
11426	GCF_900090295.1	NZ_LT607753.1	303944	323496
11427	GCF_900090295.1	NZ_LT607753.1	4439020	4453809
11428	GCF_900090295.1	NZ_LT607753.1	832508	855112
11436	GCF_000014745.1	NC_008347.1	2208663	2219521
11465	GCF_001183865.1	NZ_CP012020.1	2423752	2444535
11466	GCF_001183865.1	NZ_CP012020.1	666588	677467
11467	GCF_001183865.1	NZ_CP012020.1	1239447	1261153
11468	GCF_001183865.1	NZ_CP012020.1	308249	318903
11509	GCF_000317025.1	NC_019689.1	3512714	3552630
11510	GCF_000317025.1	NC_019689.1	2916938	2938879
11511	GCF_000317025.1	NC_019689.1	1715289	1740341
11512	GCF_000317025.1	NC_019689.1	271393	316140
11513	GCF_000317025.1	NC_019689.1	178245	197512
11514	GCF_000317025.1	NC_019689.1	1515007	1524005
11515	GCF_000317025.1	NC_019689.1	3300709	3346867
11516	GCF_000317025.1	NC_019689.1	793451	813746
11517	GCF_000317025.1	NC_019689.1	2270741	2317401
11518	GCF_000317025.1	NC_019689.1	4112873	4161402
11519	GCF_000317025.1	NC_019689.1	4374094	4384316
11573	GCF_001629705.1	NZ_CP015378.1	2154719	2178232
11574	GCF_001629705.1	NZ_CP015378.1	2565628	2606705
11575	GCF_001629705.1	NZ_CP015378.1	1986033	2007875
11576	GCF_001629705.1	NZ_CP015378.1	383589	402740
11577	GCF_001629705.1	NZ_CP015378.1	887348	903998
11626	GCF_002243515.1	NZ_CP022657.1	652944	662169
11627	GCF_002243515.1	NZ_CP022657.1	3792081	3803917
11628	GCF_002243515.1	NZ_CP022657.1	2135464	2235681
11629	GCF_002243515.1	NZ_CP022657.1	2632159	2724198
11630	GCF_002243515.1	NZ_CP022657.1	3072480	3162743
11631	GCF_002243515.1	NZ_CP022657.1	1084651	1130865
11632	GCF_002243515.1	NZ_CP022657.1	740778	786920
11633	GCF_002243515.1	NZ_CP022657.1	1398008	1555025
11634	GCF_002243515.1	NZ_CP022657.1	680164	733211
11635	GCF_002243515.1	NZ_CP022657.1	2303266	2617194
11636	GCF_002243515.1	NZ_CP022657.1	3982404	3993367
11637	GCF_002243515.1	NZ_CP022657.1	509206	652788
11638	GCF_002243515.1	NZ_CP022657.1	1571093	1633392
11639	GCF_002243515.1	NZ_CP022657.1	3887744	3921557
11640	GCF_002243515.1	NZ_CP022657.1	133616	171992
11641	GCF_002243515.1	NZ_CP022657.1	1029730	1070792
11642	GCF_002243515.1	NZ_CP022657.1	1878087	1920446
11663	GCF_900107895.1	NZ_LT629867.1	1333462	1375176
11664	GCF_900107895.1	NZ_LT629867.1	3696546	3737737
11665	GCF_900107895.1	NZ_LT629867.1	28183	35431
11666	GCF_900107895.1	NZ_LT629867.1	1751264	1795236
11667	GCF_900107895.1	NZ_LT629867.1	3823684	3834485
11677	GCF_001704115.1	NZ_CP016895.1	3023911	3067560
11678	GCF_001704115.1	NZ_CP016895.1	491723	538074
11679	GCF_001704115.1	NZ_CP016895.1	3660851	3689987
11680	GCF_001704115.1	NZ_CP016895.1	2387871	2433141
11681	GCF_001704115.1	NZ_CP016895.1	555620	596255
11716	GCF_000091545.1	NC_006462.1	79779	100649
11816	GCF_000328565.1	NC_019966.1	2640540	2683734
11817	GCF_000328565.1	NC_019966.1	3392954	3452359
11818	GCF_000328565.1	NC_019966.1	349784	404806
11819	GCF_000328565.1	NC_019966.1	5892269	5936181
11820	GCF_000328565.1	NC_019966.1	4848845	4869796
11821	GCF_000328565.1	NC_019966.1	6130225	6175661
11822	GCF_000328565.1	NC_019966.1	5452887	5504534
11823	GCF_000328565.1	NC_019966.1	5785276	5866506
11824	GCF_000328565.1	NC_019966.1	1146277	1186256
11825	GCF_000328565.1	NC_019966.1	196375	252524
11826	GCF_000328565.1	NC_019966.1	4162756	4204262
11827	GCF_000328565.1	NC_019966.1	725602	765183
11828	GCF_000328565.1	NC_019966.1	5598280	5609078
11829	GCF_000328565.1	NC_019966.1	4294383	4335520
11830	GCF_000328565.1	NC_019966.1	2284574	2325797
11831	GCF_000328565.1	NC_019966.1	628870	670879
12051	GCF_001611675.1	NZ_CP014766.1	1655084	1696200
12052	GCF_001611675.1	NZ_CP014766.1	543966	564803
12088	GCF_001587175.1	NZ_CP013651.1	1411099	1423253
12089	GCF_001587175.1	NZ_CP013651.1	1180734	1221913
12090	GCF_003096095.1	NZ_CP015453.1	1483278	1495717
12091	GCF_003096095.1	NZ_CP015453.1	3277649	3320307
12092	GCF_003096095.1	NZ_CP015453.1	3436469	3446892
12093	GCF_003096095.1	NZ_CP015453.1	2815329	2836211
12094	GCF_003096095.1	NZ_CP015453.1	334985	380109
12095	GCF_003096095.1	NZ_CP015453.1	588418	631755
12096	GCF_003096095.1	NZ_CP015453.1	2487321	2529448
12097	GCF_003096095.1	NZ_CP015453.1	1851814	1871610
12122	GCF_001908725.1	NZ_CP018725.1	2513525	2554725
12123	GCF_001908725.1	NZ_CP018725.1	1543977	1558714
12124	GCF_001908725.1	NZ_CP018725.1	2364376	2408357
12223	GCF_000244895.1	NZ_CM001441.1	1902967	1951097
12224	GCF_000244895.1	NZ_CM001441.1	2371087	2394871
12225	GCF_000244895.1	NZ_CM001441.1	5575701	5595842
12226	GCF_000244895.1	NZ_CM001441.1	172441	204764
12227	GCF_000244895.1	NZ_CM001441.1	5293547	5337873
12228	GCF_000244895.1	NZ_CM001441.1	1847063	1857633
12274	GCF_002777535.1	NZ_CP022438.1	738003	745710
12275	GCF_002777535.1	NZ_CP022438.1	7114406	7141201
12276	GCF_002777535.1	NZ_CP022438.1	6875490	6885889
12277	GCF_002777535.1	NZ_CP022438.1	1767719	1834144
12278	GCF_002777535.1	NZ_CP022438.1	5970411	5985019
12279	GCF_002777535.1	NZ_CP022438.1	5862631	5961258
12280	GCF_002777535.1	NZ_CP022438.1	1718202	1728601
12281	GCF_002777535.1	NZ_CP022438.1	964969	1040385
12282	GCF_002777535.1	NZ_CP022438.1	6395056	6502160
12283	GCF_002777535.1	NZ_CP022438.1	5255927	5327998
12284	GCF_002777535.1	NZ_CP022438.1	3152917	3191367
12285	GCF_002777535.1	NZ_CP022438.1	2651229	2670168
12286	GCF_002777535.1	NZ_CP022438.1	7329245	7379649
12287	GCF_002777535.1	NZ_CP022438.1	4088901	4109447
12288	GCF_002777535.1	NZ_CP022438.1	3579095	3601635
12289	GCF_002777535.1	NZ_CP022438.1	504542	526205
12290	GCF_002777535.1	NZ_CP022438.1	3268082	3293921
12291	GCF_002777535.1	NZ_CP022438.1	6130870	6280600
12292	GCF_002777535.1	NZ_CP022438.1	806620	861428
12293	GCF_002777535.1	NZ_CP022438.1	6931580	6981967
12294	GCF_002777535.1	NZ_CP022438.1	217130	235487
12313	GCF_001548035.1	NZ_AP014723.1	502917	541197
12314	GCF_000328705.1	NC_019673.1	1157183	1172414
12315	GCF_000328705.1	NC_019673.1	6534322	6585668
12316	GCF_000328705.1	NC_019673.1	3201173	3222301
12317	GCF_000328705.1	NC_019673.1	2816359	2884738
12318	GCF_000328705.1	NC_019673.1	6944767	6965850
12319	GCF_000328705.1	NC_019673.1	1610199	1632478
12320	GCF_000328705.1	NC_019673.1	4239080	4316412
12321	GCF_000328705.1	NC_019673.1	3819387	3894833
12322	GCF_000328705.1	NC_019673.1	3550529	3568150
12323	GCF_000328705.1	NC_019673.1	5909158	5951532
12324	GCF_000328705.1	NC_019673.1	3588218	3667794
12325	GCF_000328705.1	NC_019673.1	5674568	5694384
12326	GCF_000328705.1	NC_019673.1	5878505	5899633
12327	GCF_000328705.1	NC_019673.1	4911670	4922060
12328	GCF_000328705.1	NC_019673.1	2332270	2386641
12329	GCF_000328705.1	NC_019673.1	6621104	6641022
12330	GCF_000328705.1	NC_019673.1	2219932	2241042
12331	GCF_000328705.1	NC_019673.1	5717083	5765079
12332	GCF_000328705.1	NC_019673.1	4520779	4540043
12333	GCF_000328705.1	NC_019673.1	5177163	5416884
12334	GCF_000328705.1	NC_019673.1	6286110	6385448
12335	GCF_000328705.1	NC_019673.1	4051339	4092298
12336	GCF_000328705.1	NC_019673.1	1697122	1716817
12337	GCF_000328705.1	NC_019673.1	4850853	4872689
12338	GCF_000328705.1	NC_019673.1	6030049	6088525
12339	GCF_000328705.1	NC_019673.1	2512806	2533487
12340	GCF_000328705.1	NC_019673.1	6102781	6188944
12341	GCF_000328705.1	NC_019673.1	4956839	5110155
12342	GCF_000328705.1	NC_019673.1	1932881	1943673
12343	GCF_000328705.1	NC_019673.1	3409970	3541086
12344	GCF_000328705.1	NC_019673.1	7144343	7167229
12375	GCF_000022125.1	NC_011883.1	1565159	1626688
12398	GCF_900236475.1	NZ_LT963352.1	3257786	3278752
12399	GCF_900236475.1	NZ_LT963352.1	6827845	6847800
12400	GCF_900236475.1	NZ_LT963352.1	214201	235658
12401	GCF_900236475.1	NZ_LT963352.1	3808743	3870487
12402	GCF_900236475.1	NZ_LT963352.1	3038615	3059139
12403	GCF_900236475.1	NZ_LT963352.1	6075770	6098470
12404	GCF_900236475.1	NZ_LT963352.1	6959999	6970398
12405	GCF_900236475.1	NZ_LT963352.1	835227	882448
12406	GCF_900236475.1	NZ_LT963352.1	1737286	1749682
12407	GCF_900236475.1	NZ_LT963352.1	1208076	1233155
12408	GCF_900236475.1	NZ_LT963352.1	4497001	4508054
12409	GCF_900236475.1	NZ_LT963352.1	6393466	6444104
12410	GCF_900236475.1	NZ_LT963352.1	2728280	2768803
12411	GCF_900236475.1	NZ_LT963352.1	6179882	6233568
12412	GCF_900236475.1	NZ_LT963352.1	8552651	8596677
12413	GCF_900236475.1	NZ_LT963352.1	496844	506465
12414	GCF_900236475.1	NZ_LT963352.1	5729916	5741686
12415	GCF_900236475.1	NZ_LT963352.1	5834948	5845443
12416	GCF_900236475.1	NZ_LT963352.1	2799297	2871813
12417	GCF_900236475.1	NZ_LT963352.1	1392911	1470082
12418	GCF_900236475.1	NZ_LT963352.1	1756538	1797099
12419	GCF_900236475.1	NZ_LT963352.1	8400534	8421566
12420	GCF_900236475.1	NZ_LT963352.1	8832723	8864205
12421	GCF_900236475.1	NZ_LT963352.1	8450350	8477657
12422	GCF_900236475.1	NZ_LT963352.1	7799601	7891829
12423	GCF_900236475.1	NZ_LT963352.1	1036718	1092410
12424	GCF_900236475.1	NZ_LT963352.1	2074671	2085446
12425	GCF_900236475.1	NZ_LT963352.1	5146382	5179268
12426	GCF_900236475.1	NZ_LT963352.1	1991375	2012473
12427	GCF_900236475.1	NZ_LT963352.1	8649960	8691148
12428	GCF_900236475.1	NZ_LT963352.1	2360260	2371204
12447	GCF_000178115.2	NC_014828.1	258422	319666
12448	GCF_000178115.2	NC_014828.1	1540693	1560834
12515	GCF_002998535.1	NZ_CP027234.1	3042786	3083917
12516	GCF_002998535.1	NZ_CP027234.1	1952404	1964558
12519	GCF_900104725.1	NZ_LT629758.1	6574030	6673985
12520	GCF_900104725.1	NZ_LT629758.1	9161225	9173424
12521	GCF_900104725.1	NZ_LT629758.1	2934880	3127418
12522	GCF_900104725.1	NZ_LT629758.1	918663	939039
12523	GCF_900104725.1	NZ_LT629758.1	462748	507343
12524	GCF_900104725.1	NZ_LT629758.1	611875	622250
12525	GCF_900104725.1	NZ_LT629758.1	8113956	8155021
12526	GCF_900104725.1	NZ_LT629758.1	9394611	9467082
12527	GCF_900104725.1	NZ_LT629758.1	2136702	2181009
12528	GCF_900104725.1	NZ_LT629758.1	1051097	1094102
12529	GCF_900104725.1	NZ_LT629758.1	7334303	7353822
12530	GCF_900104725.1	NZ_LT629758.1	3237020	3247512
12531	GCF_900104725.1	NZ_LT629758.1	2767744	2792806
12532	GCF_900104725.1	NZ_LT629758.1	5074215	5112562
12533	GCF_900104725.1	NZ_LT629758.1	7861318	7873241
12534	GCF_900104725.1	NZ_LT629758.1	10489868	10510942
12535	GCF_900104725.1	NZ_LT629758.1	10162418	10262672
12536	GCF_900104725.1	NZ_LT629758.1	786560	834462
12623	GCF_000024725.1	NC_013960.1	3663959	3684826
12624	GCF_000024725.1	NC_013960.1	1796409	1852614
12625	GCF_000024725.1	NC_013960.1	2568110	2596873
12626	GCF_000024725.1	NC_013960.1	1279574	1321248
12627	GCF_000024725.1	NC_013960.1	3132869	3175626
12628	GCF_000024725.1	NC_013960.1	2782368	2793220
12629	GCF_000024725.1	NC_013960.1	2033402	2043804
12652	GCF_001547895.1	NZ_AP014627.1	476938	520556
12653	GCF_001547895.1	NZ_AP014627.1	2659794	2680844
12654	GCF_001547895.1	NZ_AP014627.1	6549701	6590751
12655	GCF_001547895.1	NZ_AP014627.1	4112041	4162410
12656	GCF_001547895.1	NZ_AP014627.1	6831216	6842062
12657	GCF_001547895.1	NZ_AP014627.1	4978482	4993311
12658	GCF_001547895.1	NZ_AP014627.1	4688867	4751597
12659	GCF_001547895.1	NZ_AP014627.1	4036284	4087742
12660	GCF_001547895.1	NZ_AP014627.1	878233	902407
12661	GCF_001547895.1	NZ_AP014627.1	4806942	4859959
12662	GCF_001547895.1	NZ_AP014627.1	1493010	1503976
12663	GCF_001547895.1	NZ_AP014627.1	4530500	4553725
12664	GCF_001547895.1	NZ_AP014627.1	1553870	1574620
12665	GCF_001547895.1	NZ_AP014627.1	4212518	4273448
12666	GCF_001547895.1	NZ_AP014627.1	3266542	3385308
12667	GCF_001547895.1	NZ_AP014627.1	1453901	1462752
12668	GCF_000018605.1	NC_010003.1	1102916	1124323
12669	GCF_000018605.1	NC_010003.1	0	7323
12684	GCF_900103625.1	NZ_LT629700.1	27091	36346
12685	GCF_900103625.1	NZ_LT629700.1	1463609	1508415
12686	GCF_900103625.1	NZ_LT629700.1	2227549	2237034
12687	GCF_900103625.1	NZ_LT629700.1	162308	183163
12688	GCF_900103625.1	NZ_LT629700.1	2255058	2265433
12689	GCF_900103625.1	NZ_LT629700.1	1319477	1363257
12741	GCF_003001655.1	NZ_CP027543.1	2757906	2769715
12742	GCF_003001655.1	NZ_CP027543.1	2585103	2608698
12743	GCF_003001655.1	NZ_CP027543.1	1451019	1494619
12744	GCF_003001655.1	NZ_CP027543.1	482282	508625
12745	GCF_003001655.1	NZ_CP027543.1	1808623	1857967
12746	GCF_003001655.1	NZ_CP027543.1	790741	805714
12747	GCF_003001655.1	NZ_CP027543.1	3151232	3181247
12765	GCF_003008615.1	NZ_CP027657.1	201576	216479
12766	GCF_003008615.1	NZ_CP027657.1	4292026	4375367
12767	GCF_003008615.1	NZ_CP027657.1	4743314	4766386
12768	GCF_003008615.1	NZ_CP027657.1	1546110	1598339
12769	GCF_003008615.1	NZ_CP027657.1	349345	360188
12770	GCF_003008615.1	NZ_CP027657.1	2276642	2299127
12944	GCF_001653335.1	NZ_CP015079.1	1691144	1733790
12945	GCF_001653335.1	NZ_CP015079.1	558334	581072
12946	GCF_001653335.1	NZ_CP015079.1	3961314	4002379
12952	GCF_000632515.1	NZ_CM002692.1	1260028	1301633
12953	GCF_000632515.1	NZ_CM002692.1	1899364	1940438
12954	GCF_000632515.1	NZ_CM002692.1	1863536	1887748
12955	GCF_000632515.1	NZ_CM002692.1	212656	236192
12956	GCF_000293885.2	NZ_CP010945.1	6059699	6112698
12957	GCF_000293885.2	NZ_CP010945.1	1626535	1670141
12958	GCF_000293885.2	NZ_CP010945.1	5961965	6025670
12959	GCF_000293885.2	NZ_CP010945.1	6276342	6291216
12960	GCF_000293885.2	NZ_CP010945.1	5203106	5245112
12961	GCF_000293885.2	NZ_CP010945.1	3881904	3892744
12962	GCF_000293885.2	NZ_CP010945.1	5770772	5794047
12963	GCF_000293885.2	NZ_CP010945.1	1244197	1286443
12981	GCF_900105925.1	NZ_LT629791.1	568946	591246
12982	GCF_900105925.1	NZ_LT629791.1	451827	476235
12983	GCF_900105925.1	NZ_LT629791.1	3905432	3923046
12984	GCF_900105925.1	NZ_LT629791.1	389748	405275
12985	GCF_900105925.1	NZ_LT629791.1	6125176	6166256
12986	GCF_900105925.1	NZ_LT629791.1	4124962	4135763
12996	GCF_002055535.1	NZ_LN831034.1	589133	612517
12997	GCF_002055535.1	NZ_LN831034.1	708922	750098
12998	GCF_002055535.1	NZ_LN831034.1	387972	398193
13039	GCF_000281895.1	NZ_CM001558.1	5795831	5839442
13040	GCF_000281895.1	NZ_CM001558.1	1785162	1852198
13041	GCF_000281895.1	NZ_CM001558.1	4157434	4210415
13042	GCF_000281895.1	NZ_CM001558.1	4341331	4356220
13043	GCF_000281895.1	NZ_CM001558.1	6131247	6174673
13044	GCF_000281895.1	NZ_CM001558.1	2428454	2469504
13045	GCF_000281895.1	NZ_CM001558.1	3596580	3668155
13046	GCF_000281895.1	NZ_CM001558.1	4750579	4759420
13047	GCF_000281895.1	NZ_CM001558.1	2900763	2914177
13048	GCF_000281895.1	NZ_CM001558.1	3869332	3892584
13049	GCF_000281895.1	NZ_CM001558.1	5252754	5275838
13050	GCF_000281895.1	NZ_CM001558.1	2589557	2599277
13051	GCF_000281895.1	NZ_CM001558.1	818670	868162
13052	GCF_000281895.1	NZ_CM001558.1	6094671	6105457
13053	GCF_000281895.1	NZ_CM001558.1	1926981	1937368
13098	GCF_900142435.1	NZ_LT670846.1	217788	260251
13099	GCF_900142435.1	NZ_LT670846.1	650387	661233
13107	GCF_000253155.1	NC_015291.1	1809754	1820039
13108	GCF_000253155.1	NC_015291.1	1471327	1512500
13109	GCF_000253155.1	NC_015291.1	28415	37338
13238	GCF_003173715.1	NZ_CP029550.1	1466352	1481060
13239	GCF_003173715.1	NZ_CP029550.1	6235716	6256529
13240	GCF_003173715.1	NZ_CP029550.1	4384580	4428666
13241	GCF_003173715.1	NZ_CP029550.1	221884	241720
13242	GCF_003173715.1	NZ_CP029550.1	4189051	4248570
13243	GCF_003173715.1	NZ_CP029550.1	2987799	3008246
13299	GCF_000195775.1	NC_005296.1	4218544	4243510
13300	GCF_000195775.1	NC_005296.1	338607	359264
13301	GCF_000195775.1	NC_005296.1	2702552	2716051
13302	GCF_000195775.1	NC_005296.1	5171225	5203571
13303	GCF_000195775.1	NC_005296.1	3193266	3212495
13304	GCF_000195775.1	NC_005296.1	1671139	1691205
13305	GCF_000195775.1	NC_005296.1	3744458	3796749
13306	GCF_003065485.1	NZ_CP026951.1	1155942	1183224
13307	GCF_003065485.1	NZ_CP026951.1	8140	49193
13308	GCF_003065485.1	NZ_CP026951.1	2075285	2086128
13309	GCF_003065485.1	NZ_CP026951.1	2649296	2670211
13310	GCF_002157225.2	NZ_CP020038.1	1539153	1549870
13311	GCF_002157225.2	NZ_CP020038.1	4641723	4690435
13312	GCF_002157225.2	NZ_CP020038.1	4831170	4891887
13313	GCF_002157225.2	NZ_CP020038.1	5029905	5115686
13314	GCF_002157225.2	NZ_CP020038.1	153930	194407
13315	GCF_002157225.2	NZ_CP020038.1	3058841	3190388
13316	GCF_002157225.2	NZ_CP020038.1	2722590	2781276
13317	GCF_002157225.2	NZ_CP020038.1	6463374	6508204
13318	GCF_002157225.2	NZ_CP020038.1	590417	611179
13319	GCF_002157225.2	NZ_CP020038.1	3573020	3613560
13320	GCF_002157225.2	NZ_CP020038.1	6601882	6693733
13321	GCF_002157225.2	NZ_CP020038.1	4739074	4816986
13322	GCF_002157225.2	NZ_CP020038.1	5466898	5477750
13323	GCF_000815105.2	NZ_CP010310.2	2779164	2789995
13324	GCF_000815105.2	NZ_CP010310.2	1754371	1804596
13325	GCF_000815105.2	NZ_CP010310.2	1636930	1693959
13326	GCF_000815105.2	NZ_CP010310.2	5572236	5582815
13327	GCF_000815105.2	NZ_CP010310.2	3374486	3395374
13328	GCF_000815105.2	NZ_CP010310.2	3640144	3725790
13329	GCF_000815105.2	NZ_CP010310.2	827223	852866
13333	GCF_000195295.1	NC_015388.1	3081061	3123782
13334	GCF_000195295.1	NC_015388.1	2713898	2757867
13335	GCF_000195295.1	NC_015388.1	1433815	1458657
13336	GCF_000195295.1	NC_015388.1	487539	509441
13337	GCF_000195295.1	NC_015388.1	2502342	2544082
13338	GCF_000195295.1	NC_015388.1	1073822	1098002
13339	GCF_000165485.1	NC_014623.1	6707224	6728229
13340	GCF_000165485.1	NC_014623.1	6137353	6187088
13341	GCF_000165485.1	NC_014623.1	5210462	5219992
13342	GCF_000165485.1	NC_014623.1	2808646	2851966
13343	GCF_000165485.1	NC_014623.1	975649	1028612
13344	GCF_000165485.1	NC_014623.1	2495349	2517179
13345	GCF_000165485.1	NC_014623.1	8456731	8506688
13346	GCF_000165485.1	NC_014623.1	4751556	4815116
13347	GCF_000165485.1	NC_014623.1	5010820	5087283
13348	GCF_000165485.1	NC_014623.1	6407323	6493561
13349	GCF_000165485.1	NC_014623.1	1347225	1415273
13350	GCF_000165485.1	NC_014623.1	5092558	5154240
13351	GCF_000165485.1	NC_014623.1	922828	963755
13352	GCF_000165485.1	NC_014623.1	4244879	4285378
13353	GCF_000165485.1	NC_014623.1	3874061	3922797
13354	GCF_000165485.1	NC_014623.1	6520435	6567622
13355	GCF_000165485.1	NC_014623.1	7055341	7066187
13356	GCF_000165485.1	NC_014623.1	239834	257635
13357	GCF_000165485.1	NC_014623.1	8649952	8670963
13358	GCF_000165485.1	NC_014623.1	3568162	3590438
13359	GCF_000165485.1	NC_014623.1	4312581	4375835
13360	GCF_000165485.1	NC_014623.1	5700167	5741674
13361	GCF_000165485.1	NC_014623.1	815738	826560
13362	GCF_000165485.1	NC_014623.1	447406	488459
13363	GCF_000165485.1	NC_014623.1	5640580	5650937
13364	GCF_000165485.1	NC_014623.1	278702	313137
13365	GCF_000165485.1	NC_014623.1	1508975	1550061
13366	GCF_000165485.1	NC_014623.1	2051862	2096849
13367	GCF_000165485.1	NC_014623.1	1658503	1679848
13368	GCF_000165485.1	NC_014623.1	4925239	4935499
13369	GCF_000165485.1	NC_014623.1	8766892	8789544
13370	GCF_000165485.1	NC_014623.1	7343	57741
13371	GCF_000165485.1	NC_014623.1	1899437	1942913
13372	GCF_000165485.1	NC_014623.1	5874629	5989699
13373	GCF_000165485.1	NC_014623.1	8911420	8931618
13374	GCF_000165485.1	NC_014623.1	1320979	1341765
13375	GCF_000165485.1	NC_014623.1	4815204	4913546
13376	GCF_000165485.1	NC_014623.1	8349885	8370749
13377	GCF_000165485.1	NC_014623.1	3311320	3353195
13381	GCF_000214665.1	NC_015572.1	2700526	2721126
13382	GCF_000214665.1	NC_015572.1	3735821	3750743
13383	GCF_000214665.1	NC_015572.1	4869702	4880551
13384	GCF_000214665.1	NC_015572.1	4719996	4729370
13385	GCF_000214665.1	NC_015572.1	341093	380696
13386	GCF_000214665.1	NC_015572.1	3825954	3849017
13387	GCF_000214665.1	NC_015572.1	4584248	4627835
13388	GCF_000214665.1	NC_015572.1	192347	202469
13389	GCF_000214665.1	NC_015572.1	3152689	3161985
13390	GCF_000214665.1	NC_015572.1	3865801	3930631
13393	GCF_001483865.1	NZ_CP013729.1	1679706	1701451
13394	GCF_001483865.1	NZ_CP013729.1	5035877	5064185
13395	GCF_001483865.1	NZ_CP013729.1	1154131	1173484
13396	GCF_001483865.1	NZ_CP013729.1	1998973	2009900
13397	GCF_001483865.1	NZ_CP013729.1	753442	794294
13398	GCF_001483865.1	NZ_CP013729.1	2605333	2666635
13399	GCF_001483865.1	NZ_CP013729.1	1856253	1914645
13449	GCF_001412535.1	NZ_CP011774.1	1052891	1074839
13450	GCF_001412535.1	NZ_CP011774.1	709883	730423
13451	GCF_001412535.1	NZ_CP011774.1	3196264	3207152
13452	GCF_001412535.1	NZ_CP011774.1	669314	688720
13497	GCF_900105805.1	NZ_LT629788.1	496223	511103
13498	GCF_900105805.1	NZ_LT629788.1	979037	1002288
13499	GCF_900105805.1	NZ_LT629788.1	3396796	3407684
13500	GCF_900105805.1	NZ_LT629788.1	657698	710270
13501	GCF_900105805.1	NZ_LT629788.1	5019657	5063050
13502	GCF_900105805.1	NZ_LT629788.1	5342242	5385847
13503	GCF_900105805.1	NZ_LT629788.1	2433993	2501241
13504	GCF_900105805.1	NZ_LT629788.1	1801356	1861972
13505	GCF_900105805.1	NZ_LT629788.1	2718173	2781732
13506	GCF_002201475.1	NZ_CP021422.1	2746636	2766786
13559	GCF_000297055.2	NC_022357.1	2644657	2655509
13560	GCF_000297055.2	NC_022357.1	1789603	1811261
13561	GCF_000297055.2	NC_022357.1	2786405	2827602
13562	GCF_000297055.2	NC_022357.1	3066044	3126776
13645	GCF_000271405.2	NC_018081.1	1016289	1037159
13646	GCF_000271405.2	NC_018081.1	2665511	2706663
13647	GCF_000184435.1	NC_014814.1	4395957	4406350
13648	GCF_000184435.1	NC_014814.1	2775796	2841744
13649	GCF_000184435.1	NC_014814.1	5411715	5432921
13650	GCF_000184435.1	NC_014814.1	3436057	3476538
13651	GCF_000184435.1	NC_014814.1	2158011	2221777
13652	GCF_000184435.1	NC_014814.1	5182178	5227515
13653	GCF_000184435.1	NC_014814.1	4540341	4580236
13654	GCF_000184435.1	NC_014814.1	339754	396303
13655	GCF_000184435.1	NC_014814.1	1026344	1037142
13656	GCF_000184435.1	NC_014814.1	1259295	1279279
13657	GCF_000184435.1	NC_014814.1	4928469	4972444
13658	GCF_000184435.1	NC_014814.1	4706084	4747167
13659	GCF_000184435.1	NC_014814.1	3583428	3624332
13729	GCF_001590685.1	NZ_CP014616.1	1154450	1195530
13730	GCF_001590685.1	NZ_CP014616.1	2024178	2044166
13731	GCF_001590685.1	NZ_CP014616.1	2583088	2603919
13753	GCF_001831475.1	NZ_CP017688.1	978241	1019468
13754	GCF_001831475.1	NZ_CP017688.1	660131	679798
13755	GCF_001831475.1	NZ_CP017688.1	591856	633014
13756	GCF_001831475.1	NZ_CP017688.1	2878970	2899810
13757	GCF_001831475.1	NZ_CP017688.1	2115354	2145708
13758	GCF_000013625.1	NC_009659.1	3992594	4003032
13759	GCF_000013625.1	NC_009659.1	1043897	1054746
13760	GCF_000013625.1	NC_009659.1	1709548	1731343
13811	GCF_001560895.1	NZ_CP014326.1	2031600	2043820
13812	GCF_001560895.1	NZ_CP014326.1	71677	80372
13813	GCF_001560895.1	NZ_CP014326.1	380428	389258
13814	GCF_001560895.1	NZ_CP014326.1	942475	966692
13815	GCF_001560895.1	NZ_CP014326.1	1132948	1163015
13816	GCF_001560895.1	NZ_CP014326.1	1668114	1709311
13817	GCF_002831605.1	NZ_CP025115.1	1708276	1730474
13818	GCF_002831605.1	NZ_CP025115.1	3051396	3072224
13819	GCF_002831605.1	NZ_CP025115.1	2858882	2869734
13855	GCF_000217815.1	NC_015707.1	1458238	1469027
13856	GCF_000218875.1	NC_015709.1	444189	469192
13902	GCF_000725385.1	NZ_CP008884.1	2948473	2971604
13903	GCF_000725385.1	NZ_CP008884.1	3406010	3464164
13904	GCF_000725385.1	NZ_CP008884.1	952898	994086
13905	GCF_000725385.1	NZ_CP008884.1	430488	441042
13906	GCF_000725385.1	NZ_CP008884.1	2246756	2265853
13907	GCF_000725385.1	NZ_CP008884.1	1131457	1142312
13935	GCF_002237535.1	NZ_CP022530.1	3015821	3026664
13936	GCF_002237535.1	NZ_CP022530.1	876446	899364
13937	GCF_002237535.1	NZ_CP022530.1	475300	487670
13938	GCF_002237535.1	NZ_CP022530.1	511658	522057
13942	GCF_001545095.1	NZ_CP013213.1	59089	69347
13946	GCF_000024925.1	NC_013521.1	2077921	2175465
13947	GCF_000024925.1	NC_013521.1	2331430	2375360
13948	GCF_000024925.1	NC_013521.1	1619349	1641849
13949	GCF_000024925.1	NC_013521.1	1432648	1453560
13958	GCF_900103345.1	NZ_LT629702.1	6259747	6270626
13959	GCF_900103345.1	NZ_LT629702.1	2749461	2764432
13960	GCF_900103345.1	NZ_LT629702.1	2387155	2431779
13961	GCF_900103345.1	NZ_LT629702.1	2796934	2849813
13962	GCF_900103345.1	NZ_LT629702.1	4688047	4697508
13963	GCF_900103345.1	NZ_LT629702.1	1209092	1264885
13964	GCF_900103345.1	NZ_LT629702.1	660882	776214
13965	GCF_900103345.1	NZ_LT629702.1	237349	259575
13966	GCF_900103345.1	NZ_LT629702.1	2229460	2252539
13967	GCF_900103345.1	NZ_LT629702.1	1667001	1696535
13968	GCF_900103345.1	NZ_LT629702.1	2158619	2166585
13969	GCF_900103345.1	NZ_LT629702.1	5215533	5259109
13970	GCF_900103345.1	NZ_LT629702.1	4869164	4912542
13971	GCF_900104525.1	NZ_LT629711.1	2680144	2722808
13976	GCF_000024605.1	NC_013385.1	13731	33869
13979	GCF_000218565.1	NC_015684.1	671148	693470
13980	GCF_000218565.1	NC_015685.1	115061	135685
13981	GCF_000218565.1	NC_015684.1	1500618	1523628
13982	GCF_000218565.1	NC_015689.1	122125	133057
13983	GCF_000218565.1	NC_015689.1	5487	23894
13984	GCF_000218565.1	NC_015684.1	1916152	1937019
13995	GCF_001922305.1	NZ_CP018839.1	1133136	1147966
13996	GCF_001922305.1	NZ_CP018839.1	1387776	1430596
13997	GCF_001922305.1	NZ_CP018839.1	727283	768471
13998	GCF_001922305.1	NZ_CP018839.1	2957210	2978910
13999	GCF_001922305.1	NZ_CP018839.1	1692119	1718745
14000	GCF_001922305.1	NZ_CP018839.1	1920491	1981238
14001	GCF_000953015.1	NZ_LN794158.1	763568	785272
14002	GCF_000953015.1	NZ_LN794158.1	287656	326731
14065	GCF_002288525.1	NZ_CP023067.1	2269755	2296815
14066	GCF_002288525.1	NZ_CP023067.1	176648	224160
14067	GCF_002288525.1	NZ_CP023067.1	1335320	1356163
14068	GCF_002288525.1	NZ_CP023068.1	1711657	1732655
14069	GCF_002288525.1	NZ_CP023067.1	1690001	1710646
14070	GCF_002288525.1	NZ_CP023068.1	416876	428763
14071	GCF_002288525.1	NZ_CP023069.1	398825	410255
14072	GCF_002288525.1	NZ_CP023069.1	297839	322794
14073	GCF_002288525.1	NZ_CP023069.1	210011	231427
14074	GCF_002288525.1	NZ_CP023068.1	1766308	1777337
14075	GCF_002288525.1	NZ_CP023069.1	357115	369002
14076	GCF_002288525.1	NZ_CP023067.1	2053918	2082698
14124	GCF_000757845.1	NZ_CP007753.1	350790	361006
14125	GCF_000757845.1	NZ_CP007753.1	593284	613836
14126	GCF_000757845.1	NZ_CP007753.1	156490	175773
14127	GCF_000757845.1	NZ_CP007753.1	993875	1015087
14152	GCF_002355995.1	NZ_AP017920.1	17928	38780
14221	GCF_001029105.3	NZ_CP011807.3	3680883	3701630
14222	GCF_001029105.3	NZ_CP011807.3	2901936	2922824
14223	GCF_001029105.3	NZ_CP011807.3	1092461	1136082
14224	GCF_001029105.3	NZ_CP011807.3	2420812	2431643
14225	GCF_001029105.3	NZ_CP011807.3	3369550	3389226
14226	GCF_001029105.3	NZ_CP011807.3	1445181	1494253
14262	GCF_001430825.1	NZ_CP010535.1	2471892	2493035
14263	GCF_001430825.1	NZ_CP010535.1	835839	879512
14264	GCF_001430825.1	NZ_CP010535.1	309163	328664
14294	GCF_000832305.1	NZ_CP010536.1	2136641	2179689
14295	GCF_000832305.1	NZ_CP010537.1	2615017	2637975
14296	GCF_000832305.1	NZ_CP010537.1	1387782	1408730
14297	GCF_000832305.1	NZ_CP010537.1	2354285	2397891
14298	GCF_000832305.1	NZ_CP010537.1	1761092	1781779
14299	GCF_000832305.1	NZ_CP010537.1	351077	392784
14300	GCF_000832305.1	NZ_CP010536.1	1686397	1707234
14301	GCF_000832305.1	NZ_CP010537.1	1611939	1636516
14302	GCF_000832305.1	NZ_CP010536.1	2444438	2491674
14345	GCF_000317085.1	NC_019702.1	1228617	1245291
14346	GCF_000317085.1	NC_019702.1	3399723	3421715
14347	GCF_000317085.1	NC_019702.1	2915326	2970793
14348	GCF_000317085.1	NC_019702.1	2234323	2253070
14349	GCF_000317085.1	NC_019702.1	3032692	3075701
14350	GCF_000317085.1	NC_019702.1	3150931	3192071
14360	GCF_002950945.1	NZ_CP012673.1	4680289	4763882
[truncated: 41,118 more rows]
