# Supplementary material for: BiG-FAM: the biosynthetic gene cluster families database
Source: Nucleic Acids Res. 2020 Oct 3;49(D1):D490–7. doi: 10.1093/nar/gkaa812 (PMC7778980; doi:10.1093/nar/gkaa812)
Supplement: gkaa812_Supplemental_Files [file gkaa812_supplemental_files.zip › supplementary_text_1.txt]

RID: M47M93HC114	
Job Title:Protein Sequence 				
Program: BLASTP 
Query: None ID: lcl|Query_56797(amino acid) Length: 2163
Subject:None ID: lcl|Query_56799(amino acid) Length: 2160
	
Sequences producing significant alignments:
                                                                  Max    Total Query   E   Per.                  
Description                                                       Score  Score cover Value Ident  Accession        
unnamed protein product                                           1921   1921  98%   0.0   52.63  Query_56799      

Alignments:
>unnamed protein product
Sequence ID: Query_56799 Length: 2160 
Range 1: 6 to 2123

Score:1921 bits(4976), Expect:0.0, 
Method:Compositional matrix adjust., 
Identities:1132/2151(53%), Positives:1371/2151(63%), Gaps:49/2151(2%)

Query  14    QDEPVAIVGAACRFPGEVRSLTSLWRLLMARRDTVREVPAERWEQAELAGLPDRVAARLR  73
              D P+A+VGA CR PG V+S   LWRLL A +  VREVP +RW QAELA LP  V AR+R
Sbjct  6     SDCPIAVVGAGCRLPGNVQSPADLWRLLAAEQYAVREVPTDRWTQAELAELPAEVLARMR  65

Query  74    YGCFLDDDVYAYEPEFFGINAQEAPWVDPEHRLLSEVVWEAVEHAGIPAQRLSGTPTGMF  133
             +G FLD DVYA++   FG+N  EA + DP+HRLL EVVWEA+EHAG+P   L+G   G +
Sbjct  66    HGGFLDGDVYAFDAAAFGMNEHEARFADPQHRLLWEVVWEALEHAGMPPMGLAGRRVGQY  125

Query  134   FGIYQKDYMLRVQRPLEDVNAYAMYTGFDSIGPGRVGFMLDLKGPQVVMESACASGLVAV  193
             FG Y KDY+LR QR   D + Y  +T  DS+  GR+GF+LD++GP + +E ACAS L+AV
Sbjct  126   FGSYAKDYLLRTQRGPTDCDPYTFFTALDSVVTGRLGFLLDVRGPGLPVEGACASSLMAV  185

Query  194   HTACQSLRTGETDVALAGAAMLTLGPEGVIAPALWGVFSPTGRCHAFDAAADGYVRGEGC  253
             H ACQ+LR+GE +VALAG   L LGPE V + A W  +SPTGR   FDA ADG+VR EGC
Sbjct  186   HAACQALRSGEVEVALAGGTQLALGPELVASFARWEGYSPTGRSRPFDAQADGFVRAEGC  245

Query  254   GVVVLKRLTDAMRDGDRVLAVLRGTAVNQNGRGTRLSAPSEPAQIDLYRLALERAGVEAG  313
             GVVVLKRL +A+RDGDRVLAVLRG+AVN NG GTRL+APS  AQ+++YR AL  AGV+ G
Sbjct  246   GVVVLKRLAEALRDGDRVLAVLRGSAVNVNGMGTRLTAPSAAAQVEVYRTALACAGVDPG  305

Query  314   DVGMVEAHGPGTAVGDPIEFAALAAVYGKGRDRCALGSVKTNIGHTEPVSGVAGLLKAIA  373
             DVGMVEAHGPGT  GDP+EFA++A VYG GR RCALGSVK+NIGH E  SG+AGLLKAIA
Sbjct  306   DVGMVEAHGPGTPTGDPVEFASVAEVYGTGRGRCALGSVKSNIGHAEAASGMAGLLKAIA  365

Query  374   SLRHGLVPASLHFNDWNPQIDPSGTRLFVPTDTTEWPVRGGTRLAAVSSFGISGTNAHVV  433
             ++RHG VPA+LHF  WNP +DP GTRLFVPT    WPV G  RLAAVSSFG +G+N HV+
Sbjct  366   AVRHGAVPATLHFTRWNPLMDPDGTRLFVPTAMVPWPVAGAGRLAAVSSFGATGSNGHVI  425

Query  434   LEQPPALP-PARR---AARPLPQGGLPTAGGDEVPRVFPLSAGTPVALRSSAARLARWLR  489
             +E PP  P PA R    A      G    G  EV R   LS  T  A+R+ A RLA WL 
Sbjct  426   VEAPPQRPAPASRRGTLAAAPAGSGAAGGGDGEV-RAVLLSGRTYGAVRAVAGRLAHWLD  484

Query  490   GEGSQVPLADVAHTLAVRRSPARERAAVVALDRPELVTRLEQLADGTVPGAGAATGRAVP  549
             G+G+   LADVAHTLAVRRS A  RAAV+A  R EL+ RL  + +   P  G   G+ V 
Sbjct  485   GDGATAALADVAHTLAVRRSHAACRAAVLAGGRKELLARLRAVCEDR-PADGVVHGQQVT  543

Query  550   DAGQ-GVVWVFSGHGSQWAGMCRQLLDRDAEFTRVIDELEPLVAEESGFSLRETLGRPEV  608
              AG+ G VWVF+GHGSQWAGM R LL  DA FT VIDELEPLVA ESGFSLR TL   +V
Sbjct  544   GAGERGPVWVFAGHGSQWAGMGRGLLGTDAAFTAVIDELEPLVAAESGFSLRTTLSARQV  603

Query  609   VTGFDRVQPVIFAIQLGLAAMWRSHGVEPAAVIGHSMGEVAAAVASGALSVRDGARVICR  668
             VTGFDRVQP +FA+QLGLAAMWRS GVEPAA+IG+SMGE AAAV +GALSV DG RVICR
Sbjct  604   VTGFDRVQPTLFAVQLGLAAMWRSWGVEPAAIIGYSMGEAAAAVTAGALSVADGVRVICR  663

Query  669   RSRLILRTAGQGLMASVALGRAEVERLLAEQDVRGVTVAVVASPENTVIGGDADRVRRLA  728
             RSRLILRTAG+GLMASVALG  EVE  L  + V GV+VAV+ +P  +VIGGDA  VR LA
Sbjct  664   RSRLILRTAGRGLMASVALGHREVEERLVREQVAGVSVAVITAPHLSVIGGDAAAVRALA  723

Query  729   REWDAGGVGIRVIEVDVASHTAHMDPILSDLADVLADVTGGSPATAFYSTVTDDPREHTL  788
               W+A G+GIR++ VDVASHTAHMD + + L   LA +  G     FY+TV DDPR+   
Sbjct  724   ARWEAQGIGIRLVNVDVASHTAHMDALQTALTQDLAGLRPGPARVPFYTTVLDDPRQEAG  783

Query  789   FDAAYWSDNLRRVVRFADAVRAAAEDGHRLFVEIGPHPVLAHPVQATLAAHGHTDTAVVP  848
             FDAAYW  N R  V+FA AVRAA EDG+RLFVE+GPHP+L+  V A+         A V 
Sbjct  784   FDAAYWFANQRHPVQFAQAVRAAWEDGYRLFVELGPHPLLSGAVPASAGG----PVAAVA  839

Query  849   TLLRDTDDTLAFHTHVAALHCAGHPLDWADRYHDGSLADVPPTTWERTRYVVDPSPLRES  908
             +LLRD ++  AF   +AA H AG  +DWA  Y DG L D P TTWER    V P+  R  
Sbjct  840   SLLRDREERGAFLAQLAAFHTAGGGVDWARHYGDGQLVDAPATTWERQHLSVPPTRPR--  897

Query  909   AGAHASPAQHPLTGPHTADPDGEGRHLWQTRITPETLPWLAGHRVDDVVVVPGAALCEMA  968
               A  S   HPL GPH ADPD +G HLWQT + PE LPWLA H  +   V+   A  EM 
Sbjct  898   --AATSGTGHPLVGPHLADPDTDGHHLWQTLLDPERLPWLAEHTFNGAPVLFATAYAEMC  955

Query  969   VAAATDLYATGPERVRLTGIDLHRLLLPTADGTSVTATAEAAGPDAARWRVVSAAADGTS  1028
             V  A DL+   PE V +T + +HR  L  A   +VTA A    P  A W V +       
Sbjct  956   VRTAIDLFDGAPEHVCVTDLHIHR-ALAVARPVTVTAHATLHRPGHADWAVETGNTQDGR  1014

Query  1029  VSHAQACLHRT----PAEEPLPEGCDPQRLLARFPHAVDASDVYRQMREERGVHHGPPFL  1084
               HA A L       PA E  P   D   L A   H +D    Y  ++E  GV +GP F 
Sbjct  1015  TRHATARLEHLDTSDPASEHKPTRADLDALTAVHRHDIDTGAFYADVQERLGVQYGPAFQ  1074

Query  1085  GLQALYTDSAPQQPVPPAGSRLLARVRVPDEGRAGAPALHCHPVALDICLQAVAGAVLRT  1144
             GL+++   +       PAG+ +LA   +PD  RA +  LHCHPV LD   QA   A L  
Sbjct  1075  GLRSVRAHNG------PAGTSVLASFSLPDAARAASRHLHCHPVVLDTAGQAAVAAWLHA  1128

Query  1145  DAVPAGGILPRRIESLRLYGTVPLSGYCLVTLQSVDDDRWTADFRLWTDDGAVAADATGV  1204
                  GGI+  RI SLRLYG +P +G+    +   D     A  R+   DGAVAA+   +
Sbjct  1129  TETAEGGIVVTRIGSLRLYGELPTAGWLHARIHQADLRSARATVRILAPDGAVAAELADI  1188

Query  1205  EFRHVPAETAEERFDRRLLHAAWEPCERPATQT-ASGPWTLLAEPGREAYAAALGDALEQ  1263
             E  +VP  + +E    RLL   W     PA     +G W L+   G + +A   G+    
Sbjct  1189  EMANVPTRSPDEHLQTRLLGLHWAETHVPAVPVDPAGCWLLVHTDGGQPFA---GELAAA  1245

Query  1264  RGATVDIRALSPE-GTGVPPTPSEDGGPAPQAVVYLPASGTARDSASPDRQARQHVARLV  1322
               AT     L+ +  T       +D       VV++P      D      QA+ HV RLV
Sbjct  1246  LTATGARAYLAQDRDTATKRELLDDDSHHATGVVFVPGGAVPSDGEQAIAQAQHHVTRLV  1305

Query  1323  EVARALAAAADGAAGPRLWTVTGTAQQVTPGDGPDLAQAGLRGLMRVLSYEHPELRPGVL  1382
              +A+ L AA D     RLW +T  A+    GD P+LAQAGLRG +R L YEHP L P +L
Sbjct  1306  HLAQTL-AAEDTTGRVRLWVLTRNAETAVTGDVPNLAQAGLRGALRSLGYEHPRLTPTLL  1364

Query  1383  DTDRPTPVEDVAAELLSCPDEEDEVAYRHGTRHLARLRNTPLDQQERRRVTVDRGRDRVA  1442
             DTD  T    +A ELL+CP  +D +AYR+G R LA LR  PL  ++RRR T+   R+R  
Sbjct  1365  DTDAHTSPGHLARELLACPVTDDHIAYRNGRRLLACLRPAPLTVEDRRRRTLHFARERAE  1424

Query  1443  LHLAHAGDLDSFELVAQSRRRPGPGEVEVRLGATSVNFINVLQAMGVYQRFSTGDEQPGA  1502
             L     GDL + EL+A  RR PGP +VE+R+ AT +NF +VL   G Y R   G +    
Sbjct  1425  LAARTPGDLAALELIAAPRRPPGPHDVEIRVHATGLNFSHVLTTAGHYTR--PGLDPQLQ  1482

Query  1503  GAFDGAGVVTTVGEGVRDVRAGDRVAAMFVEEGQTAVMSSFVTVRADC-LLPVPDGMRTQ  1561
              AFD AG ++  G  V  +R GDRVAA         + SS+VTVRAD  +LPVPD M   
Sbjct  1483  TAFDCAGTISAAGSEVTHLREGDRVAAF---ASAPYLGSSYVTVRADWHVLPVPDAMDLT  1539

Query  1562  DAAALPCAYLTAWYALRHLARLRPGEKVLIHSASGGTGLAALYLARACGAEVWATAGSEA  1621
             DAA LP AYLTAW+ LR+LARL  GE+VLIH ASGG GLAA+ +AR CGAE+WATAG++A
Sbjct  1540  DAACLPIAYLTAWHGLRNLARLHTGERVLIHCASGGMGLAAVNVARLCGAEIWATAGTDA  1599

Query  1622  KRAYLRGLGVRHVMDSRTLDFADQVRDLTGGRGVDVVLNSLPGPAQSAGLGLLAHRGRFI  1681
             KRA+LR LG+  VMDSRTLDFAD +R  T G GVDVV N LPGPAQ+AGL LLA  GRFI
Sbjct  1600  KRAHLRNLGIDQVMDSRTLDFADHLRRATDGYGVDVVWNCLPGPAQAAGLELLAPGGRFI  1659

Query  1682  ELGKRDIYANTRLGLLPFRRNVTFAGVDVLMMMRQDPELLAEGYRELTGMLADGTLPPLP  1741
             E+GK D+YA TRL L+PF RN+ F  + +     + PEL+     E+T  LA G LPPLP
Sbjct  1660  EIGKTDVYAGTRLSLVPFGRNLAFHTLYLTRDWLRHPELMRTAA-EVTQALAQGLLPPLP  1718

Query  1742  VTEHPVTEAASAFHTMASARHTGKLVLTWPTQGTDTLPVRPEDAAVVRPDASYLVTGGLG  1801
             VT HPVT+AA A+ T+A  RHTG+L LTWP  G+  LPVRP+D  +VR D SYL+TGGLG
Sbjct  1719  VTAHPVTDAAGAYRTLAQGRHTGRLALTWPAHGSAELPVRPQDVPLVREDGSYLITGGLG  1778

Query  1802  GLGLLVARWLAERGAGAVVLTSRSAPTAAARAALDALTADFGTRVEIVNADLAEPGAADA  1861
             GLGLL ARWLA+  AG V+LTSR AP       ++ L    GTR+E+V  D+A PG A++
Sbjct  1779  GLGLLAARWLADHHAGTVILTSRDAPDHPTAQHIEQLRRS-GTRLEVVLGDIAAPGTAES  1837

Query  1862  LVRAALGTGHPLRGVVHAAAVVEDATVAHLSAALLEKVWRPKVTGAWLLHRAVDGQDLDW  1921
             LV AA  TGH L GV+HAAAV+EDAT A L+  L+ +VW PK TG W LH+A     LDW
Sbjct  1838  LVHAATKTGHRLAGVLHAAAVLEDATTATLTDDLIRRVWHPKTTGTWHLHQATAAHHLDW  1897

Query  1922  WVTFSSAASLLGNPGQGAYAAANAWLDEFTSWRRAQGLPATGINWGPWAEVGRGVGMAER  1981
             W  +SSAAS LGN GQ AYAAANAWL+EFTSWR AQGLPAT I WGPWA+VG G  M + 
Sbjct  1898  WAAYSSAASTLGNGGQTAYAAANAWLEEFTSWRHAQGLPATCIAWGPWADVGAGAFMQDL  1957

Query  1982  GYTMIDPAEGIAALERLLSHDRDRTAYTPADLSRWLESYPATARTAFFAEL---TASATG  2038
             GY MI P EG+ AL  LL+H R R  YTPAD  RWL+++P   R  +FA L   T  AT 
Sbjct  1958  GYEMITPEEGMEALRHLLAHGRPRATYTPADFHRWLQAHPTADRLTYFAPLLGTTPQATD  2017

Query  2039  AHPTGTRSALLESLREADSPQLRQQLLQSEVVGHIAAVLRLGTDRFDANTSLVTLGLDSL  2098
             A PT     L  +L    SP  R  L+Q  V+ H A VL          T+   +GLDSL
Sbjct  2018  AGPT-----LTVALATCTSPAERHHLIQQAVIAHTATVLHYDRSALTPATAFNAIGLDSL  2072

Query  2099  MAIALRNRLQRELALDIPTTVMWTHPTAAALTRYLLARL-DPGQATREQDG  2148
             M+ +LRN+L+ +  L IP +VMW     A LT YLL +L  PG      +G
Sbjct  2073  MSTSLRNKLEHDTGLRIPPSVMWAQHNPADLTHYLLEQLTTPGHQAATSNG  2123
